# Supplementary material for: Insights into Four NAC Transcription Factors Involved in Grain Development and in Response to Moderate Heat in the Triticeae Tribe
Source: Int J Mol Sci. 2022 Oct 2;23(19):11672. doi: 10.3390/ijms231911672 (PMC9570169; doi:10.3390/ijms231911672)
Supplement: Supplementary file 1 [file ijms-23-11672-s001.zip › Table S1.xlsx]

## Sheet: Feuil1
Table S1. Grain-NAC genes codenames, sequences and length among bread wheat (Triticum aestivum) and einkorn (Triticum monococcum). Bread wheat sequences have been retrieved from the IWGS RefSeq v2.1 database. Einkorn gene sequences have been manually cloned and sequenced. The B and D copies of TaGNAC3 are absent of the RefSeq v2.1 database. The gene name column give a name for each sequence, as f…
	Organism	Gene	Chromosome	Gene name	Id (IWGS RefSeq v1.0 database)	Id (IWGS RefSeq v2.1 database)	cDNA sequence	Exon1 lenght (bp)	Intron lenght (bp)	Exon2 lenght (bp)	CDS lenght (bp)	GNAC domain lenght (bp)	Protein lenght (aa)	Identity percentage between the TmGNAC gene and the A-copy of bread wheat	Forward primer 5' --> 3'	Reverse primer 5' --> 3'	Amplicon lenght	Hybridation temperature
	Bread wheat Triticum aestivum	GNAC1	7A	TaGNAC1-7A	TraesCS7A01G569100	TraesCS7A03G1388600.1	ATGGATATCCCTAGCTCATTAATTTCTTCCATACTCATGTCTATGGTTGCGTCCAATATTACCATCACCCCAGAATCTGTTGCACATAAAGCCTCCACCATGGCAGACCACCTTCAAGTTCAGCAGAAACAGTTGGTACTACCGCCGGGGTTTAGGTTCCACCCGACGGATGAGGAGATCATCAAATTCTATGTGGTCCCTAAGGTGCTCGATGAAGCCTTCGTTGCCGCGGCGATTGAGGATGTGAACCTCAACAAGTACGAGCCATGGGAGCTACCAGAGAAGGCGAAGATGGGGGAGAAGGAGTGGTACTTTTACTCCCGAAAGGATCGCAAGTACCCCACTGGGATACGAACGAACCGGGCGACGGAGACCGGCTATTGGAAGGCCACCGGAAAG…	595	565	548	1143	163	381		CACTACATCGGGAACAACCACCAG	CCTTAGCCCGGCCACAACA	195	65
		GNAC1	7B	TaGNAC1-7B	TraesCS7B01G489500	TraesCS7B03G1341000.2	ATGGCAGACCACCTTCAAGTTCAACAGAAACAGTTGGTACTACCGCCGGGGTTTAGGTTCCACCCGACGGATGAGGAGATCATCAAATTCTATGTGGTCCCCAAGGTGCTCGATGAAGCCTTTGTTGCCGCGGCGATTGAGGATGTGAATCTCAACAAGTACGAGCCATGGGAGCTACCAGAGAAAGTGAAGATGGGGGAGAAGGAATGGTACTTTTACTCCCGAAAGGATCGCAAGTACCCCACCGGGATACGAACGAACCGGGCGACGGAGGCCGGCTATTGGAAGGCCACCGGAAAGGACAAGGAGATCTTCCACCCACCTTTCACACTCATCGGCATGAAGAAGACGCTCGTCTTCTACAAGGGTCGGGCGCCTAGGGGGGAGAAGACCAACTGG…	495	572	543	1038	163	346		ACCACTACATCAGGAATAACCACCAC	CAGCCCGGCCACAGCA	194	65
		GNAC1	7D	TaGNAC1-7D	TraesCS7D01G543500	TraesCS7D03G1305700.2	ATGGTTGCGTCCAATATTACCATCACCCCAGAATCCATTGCACATAAAGCCTCCACCATGGCAGACCACCTTCAAATTCAGCAGAAACAGTTGGTACTACCGCCGGGGTTTAGGTTCCACCCGACGGATGAGGAGATCATCAAATTCTATGTGGTCCCCAAGGTGCTCGATGAAGCCTTCGTTGTCGCGGCGATTGAGGATGTAAACCTCAACAAGTACGAGCCATGGGAGCTACCAGAGAAGGCGAAGATGGGGGAGAAAGAGTGGTACTTTTACTCCCGAAAGGATCGCAAGTACCCCACTGGGATACGAACGAACCGGGCGACGGAGGCCGGCTATTGGAAGGCCACCGGAAAGGACAAGGAGATCTTCCAGCCACCTTTCACACTCATCGGCATG…	552	573	543	1095	163	365		CACTACATCGGGAACAACCACCAC	CTCAGCCCGGCCACAGTG	194	65
		GNAC2	7A	TaGNAC2-7A	TraesCS7A01G152500	TraesCS7A03G0355900.1	ATGGCCGACCACCTTCAAGTTCAGCGGCAACAACTAAAGTTCCCTCAGGGGTTCAGGTTTCACCCGACGGATGTGGAGATCATCACCTCCTACCTAGTCCCTAAGGTGTTGAACAAAGCATTCGACCCCATAGCGGTCGGGGAGGTGGACCTGAACAAATGCGAGCCATGGGAACTCCCCGAGAAGGCGAAAATGGGGGAGAAGGAGTGGTACTTCTTCTCCCAAAAGGACCGCAAGTACCCCACCGGTATACGGACCAACCGAGCCACGACCGCCGGCTACTGGAAGGCCACTGGAAAGGACAAGGAGATCTTCCACCACGCGACCACAAGTCTCATCGGCATGAAGAAGACGTTGGTCTTCTACAAGGGTAGGGCGCCTAGGGGGGAGAAGACCAAC…	499	110	572	1071	164	357		GAGGAGAGGAGCAACATGGC	AGTGGTGGTTCCCGAAGTAGC	201	67
		GNAC2	7B	TaGNAC2-7B	TraesCS7B01G056300	TraesCS7B03G0151400.1	ATGGCAGACCACCTTCAAGTTCAGCGGCAACAACTAAAGTTCCCTCAGGGGTTCAGGTTTCACCCGACGGATGTGGAGATCATCACCTCCTACCTAGTCCCTAAAGTGTTGAACAAAGCATTCGACCCCATAGCGATCGGGGAGGTGGACCTGAACAAATGTGAGCCGTGGGAACTCCCCGAGAAGGCGAAAATGGGGGAGAAGGAGTGGTACTTCTTCTCCCAAAAGGACCGCAAGTACCCCACCGGTATACGGACTAACCGAGCCACGACTTCCGGCTACTGGAAGGCCACTGGAAAGGACAAGGAGATCTTCCACCATGTGACTACAAGTCTCATCGGCATGAAGAAGACGTTGGTCTTCTACAAGGGTAGGGCGCCAAGGGGGGAGAAGACCAAC…	499	110	575	1074	164	358		AGCAGAGGAGCAACATGCC	GGTAGTGGTGATTCCTGAAATAGT	203	65
		GNAC2	7D	TaGNAC2-7D	TraesCS7D01G154200	TraesCS7D03G0344500.1	ATGGCAGACCACCTTCAAGTTCAGCGGCAACAACTAAAGTTCCCTCAGGGGTTTAGGTTTCACCCGACAGATGTGGAGATCATCACCTCCTACCTAGTCCCTAAGGTGTTGAACAAAGCATTCGACCCCATAGCGGTCGGGGAGGTGGACCTAAACAAATGCGAGCCGTGGGAACTCCCCGAGAAGGCGAAAATGGGGGAGAAGGAGTGGTACTTCTTCTCCCAAAAGGACCGCAAGTACCCCACCGGTATACGGACCAACCGAGCCACGACCGCCGGCTACTGGAAGGCCACTGGAAAGGACAAGGAGATCTTCCACCACGCGACCACAAGTCTCATCGGCATGAAGAAGACGTTGGTCTTTTACAAGGGTAGGGCGCCCAGGGGGGACAAGACCAAC…	499	110	572	1071	164	357		GAGCAGAGGAGCAACATGGA	GTAGTGGTGGTTCCCGAAGTAGT	203	67
		GNAC3	5A	TaGNAC3-5A	TraesCS5A01G245900	TraesCS5A03G0615000.2	ATGGCAGACCACCTTCAAGTTCAACAACAACACCAACACCAACTAGAGCTCCCTTCGGGGTTTAGGTTCCACCCTACCGATGAGGAGATCATCACCTCGTACCTGGTCCCCAAGGTGCTCAACCCAACCTTCACCGCGATAGCGATCGCGGAGGTGGATCTGAATAAGAACGACCCGTATGAGCTCCCCAAGAAGGCAAAGATGGGGGAGAAGGAGTGGTACTTCTACTGTCAGAAGGACCGCAAGTATCCCACGGGGATACAGACCAACCGGGCCACGAAAGCCGGCTACTGGAAGGCCACTGGCAAGGACAAGGAGATCTTCCACCCACTGCCCACTCTCATCGGCATGAAGAAGACGCTCGTGTTCTATAAGGGCAGGGCGCCTAGGGGGGAGAAG…	505	110	479	984	163	328		AAGAACGACCCGTATGAGCTC	GCCGATGAGAGTGGGCAG	183	67
		GNAC4	7A	TaGNAC4-7A	TraesCS7A01G194700	TraesCS7A03G0453500.1	ATGGCAGTCCACCTTCAAGTTCAACAACAACAACAACACCTGAATCTGCCAGCGGGGTTCAGGTTTCACCCAACGGACATGGAAATCATCACCTTCTACCTAGTCCGCAAGGTTCTGAAGAAACCCTTCGATGTTACAGTAATCGAGGAGGTGGATCTAAACAAATGCGAGCCGTGGGATCTCCAAAATAATGTAAATATGGGGGAGAAGGACCAATACTTCTTCTCCAAGAAGGACCTCAAGTACCCCACCGGGGTACGCACCAACCGGGCCACGAACGCTGGATATTGGAAGGCCACTGGAAAGGACAAGGAGATTGTCCACCCGCCGACCATGAGTCTCATCGGCATGAAGAAGACTCTGGTCTTCTATAAGGGCAGAGCCCCCAGGGGGGAGAAG…	505	113	545	1050	164	350		CGTCTTCCAAGGAGGAGTATGTCA	ACCGCACTACCCATTATAAATGACT	265	56
		GNAC4	7B	TaGNAC4-7B	TraesCS7B01G100300	TraesCS7B03G0262200.1	ATGGCAGTCCACCTTCAAGTTCAACAACAAAAACACCTGAATCTGCCGGCGGGGTTCAGGTTTCACCCAACGGACCTGGAAATCATCACCTTCTACCTAGTCCGCAAGGTTCTGAAGAAACCCTTCGACGTGATAGTAATCGAGGAGGTGGATCTGAACAAATGCGAGCCATGGGATCTCCCAAATAATGTTAATATGGGGGAGAAGGACCAATACTTCTTCTCCAAGAAGGACCTCAAGTACCCCACCGGGGTACGCACCAACTGGGCCACGAACGCTGGATATTGGAAGGCCACTGGAAAGGACAAGGAGATTCTCCACCCGCCGACCATGAGTCTCATCGGCATGAAGAAGACTCTGGTCTTCTACAAGGGCAGAGCCCCCAGGGGGGAGAAGACA…	502	113	470	972	164	324		TAACCAATACTTTGAAAATCAT	CATGTGACACTATAGATGATGTG	167	58
		GNAC4	7D	TaGNAC4-7D	TraesCS7D01G196300	TraesCS7D03G0438700.1	ATGGCAGCCCACCTTCATGTTCAACATCAACAACAACACCTGAATCTTCCGGCGGGGTTCAGGTTTCACCCAACAGATGTGGAAATCATCACCTTCTACCTAGTCCACAAGGTTCTGAAGAAACCCTTCGACGTGATAGTAATCGAGGAGGTGGATCTGAACAAATGTGAGCCATGGGATCTCCCAAATAATGTAAATATGGGGGAGAAGGACCAATACTTCTTCTCCAAGAAGGACCTCAAGTACCCCACCGGGGTACGCACCAACCGGGCCACGAACGCTGGATATTGGAAGGCCACTGGAAAGGACAAGGAAATTGTCCACCCACCGACCATGAGTCTCGTCGGCATGAAGAAGACTCTGGTCTTTTACAAGGGCAGAGCCCCCAGGGGGGAGAAG…	505	113	545	1050	164	350		CAACCAATACTTTGAGAATC	CATGTGACACTATAGATGATGTA	167	58
	Einkorn Triticum monococcum	GNAC1		TmGNAC1			ATGTCTATGGTTGCGTCCAATATTACCATCACCCCAGAATCCGTTGCACATAAAGCCTCCACCATGGCAGACCACCTTCAAGTTCAGCAGAAACAGTTGGTACTACCGCCAGGGTTTAGGTTCCACCCGACGGATGAGGAGATCATCAAATTCTATGTGGTCCCCAAGGTGCTCGATGAAGCCTTCGTTGCCGCGGCGATTGAGGATGTGAACCTCAACAAGTACGAGCCATGGGAGCTACCAGAGAAGGCGAAGATGGGGGAGAAGGAGTGGTACTTTTACTCCCGAAAGGATCGCAAGTACCCCACTGGGATACGAACGAACCGGGCGACAGAGGCCGGCTATTGGAAGGCCACTGGAAAGGATAAGGAGATCTTCCAGCCACCTTTCACACTCATC…				1107	163	369	CDS : 1083/1143 (95%) ; protein : 359/381 (94%)	AACACGGCTTCCAAGGAACAGTG	TCCAGGAAACAGCGGTGCA	227	64
		GNAC2		TmGNAC2			ATGGCAGACCACCTTCAAGTTCAGCAACAACAACACCTGAATCTGCCGGCGGGTTTCAGGTTTCACCCAACGGACATGGAAATCATCACCTTCTACCTAGTCCGCAAGGTTCTGAAGAAACCCTTCGATGTTACAGTAATCGAGGAGGTGGATCTAAACAAATGCGAGCCGTGGGATCTCCCAAATAATGTAAATATGGGGGAGAAGGACCAATACTTCTTCTCCAAGAAGGACCTCAAGTACCCCACCGGGGTACGCACCAATCGGGCAACGAACGCTGGATATTGGAAGGCCACTGGAAAGGACAAGGAGATTGTCCACCCGCCGACCATGAGTCTCATCGGCATGAAGAAGACTCTGGTCTTCTATAAGGGCAGAGCCCCCAGGGGGGAGAAGACA…				1047	164	349	CDS : 813/1086 (75%) ; protein : 242/362 (67%)	CATTAATGCATCTTCCAAGGAGGAGTAT	GCACCAGCGATGATGATGCAC	198	62
		GNAC3		TmGNAC3			ATGGCAGACCACCTTCAAGTTCAACAACAACACCAACACCAACTAGAGCTCCCTTCGGGGTTCAGGTTCCACCCTACCGACAAGGAGATCATCACCTCGTACCTGGTCCCCAAGGTGCTCAACCCAACCTTCACCGCGATAGCGATCACGGAGGTGGATCTGAATAAGAACGACCCGTATGAGCTCCCCAATAAGGCAAAGATGGGGGAGAAGGAGTGGTACTTCTACTGTCAGAAGGACCGCAAGTATCCCACGGGGATACGGACCAACCGGGCCACGAAAGCCGGCTACTGGAAGGCCATGGGCAAGGACAAGAAGATCTTGCACCCACTGCCCAGTCTCATCGGCATGAAGAAGACGCTCGTGTTCTATAAGGGCAGGGCGCCTAGGGGGGAGAAG…				708	163	236	CDS : 687/987 (70%) ; protein : 220/329 (67%)	CCATTAATGCATCTTCCAAGAAGGAGC	AATGGTTGTTGTGGCGCCGT	214	62
		GNAC4		TmGNAC4			ATGGCAGCCCACCTTCATGTTCAACAACAACAACAACACCTGAATCTGCCAGCGGGGTTCAGGTTTCACCCAACGGACATGGAAATCATCACCTTCTACCTAGTCCGCAAGGTTCTGAAGAAACCCTTCGATGTTACAGTAATCGAGGAGGTGGATCTAAACAAATGCGAGCCGTGGGATCTCCGAAATAATGTAAATATGGGGGAGAAGGACCAATACTTCTTCTCCAAGAAGGACCTCAAGTACCCCACCGGGGTACGCACCAATCGGGCAACGAACGCTGGATATTGGAAGGCCACTGGAAAGGACAAGGAGATTGTCCACCCGCCGACCATGAGTCTCATCGGCATGAAGAAGACTCTGGTCTTCTATAAGGGCAGAGCCCCCAGGGGGGAGAAG…				1050	164	350	CDS : 1022/1050 (97%) ; protein : 337/350 (96%)	TCTTCCAAGGAGGAGTATGTCGTTTGT	GCAGTGGGGCTAATGACGATGG	193	64
	Both bread wheat and einkorn	Ta2776													CGATTCAGAGCAGCGTATTGTTG	AGTTGGTCGGGTCTCTTCTAAATG	242	64
		PDI intron													CTTATGCAATCCAATGCTGG	TCTATGGTTCTGAAGAGGACC	250	56

## Sheet: Feuil2
Gène suivi	Utilisation	Amorce sens (5' -> 3')	Amorce anti-sens (5' -> 3')	Taille de l'amplificat (pb)	T° optimale d'hybridation (°C)
Ta2776	Gène de ménage utilisé dans toutes les RT-qPCR	CGATTCAGAGCAGCGTATTGTTG	AGTTGGTCGGGTCTCTTCTAAATG	242	64
PDI intron	Contrôle de contamination génomique, utilisé dans toutes les RT-qPCR	CTTATGCAATCCAATGCTGG	TCTATGGTTCTGAAGAGGACC	250	56
TaNAC1-7A	Suivi de l'expression (par RT-qPCR) chez le blé et petit épeautre en réponse à un stress thermique modéré durant les phases précoces de développement du grain	CACTACATCGGGAACAACCACCAG	CCTTAGCCCGGCCACAACA	195	65
TaNAC1-7B		ACCACTACATCAGGAATAACCACCAC	CAGCCCGGCCACAGCA	194	65
TaNAC1-7D		CACTACATCGGGAACAACCACCAC	CTCAGCCCGGCCACAGTG	194	65
TaNAC2-7A		GAGGAGAGGAGCAACATGGC	AGTGGTGGTTCCCGAAGTAGC	201	67
TaNAC2-7B		AGCAGAGGAGCAACATGCC	GGTAGTGGTGATTCCTGAAATAGT	203	65
TaNAC2-7D		GAGCAGAGGAGCAACATGGA	GTAGTGGTGGTTCCCGAAGTAGT	203	67
TaNAC3-5A		AAGAACGACCCGTATGAGCTC	GCCGATGAGAGTGGGCAG	183	67
TaNAC4-7A		CGTCTTCCAAGGAGGAGTATGTCA	ACCGCACTACCCATTATAAATGACT	265	56
TaNAC4-7B		TAACCAATACTTTGAAAATCAT	CATGTGACACTATAGATGATGTG	167	58
TaNAC4-7D		CAACCAATACTTTGAGAATC	CATGTGACACTATAGATGATGTA	167	58
TmNAC1		AACACGGCTTCCAAGGAACAGTG	TCCAGGAAACAGCGGTGCA	227	64
TmNAC2		CATTAATGCATCTTCCAAGGAGGAGTAT	GCACCAGCGATGATGATGCAC	198	62
TmNAC3		CCATTAATGCATCTTCCAAGAAGGAGC	AATGGTTGTTGTGGCGCCGT	214	62
TmNAC4		TCTTCCAAGGAGGAGTATGTCGTTTGT	GCAGTGGGGCTAATGACGATGG	193	64
