# Supplementary material for: Insights into Four NAC Transcription Factors Involved in Grain Development and in Response to Moderate Heat in the Triticeae Tribe
Source: Int J Mol Sci. 2022 Oct 2;23(19):11672. doi: 10.3390/ijms231911672 (PMC9570169; doi:10.3390/ijms231911672)
Supplement: Supplementary file 1 [file ijms-23-11672-s001.zip › Table S2.xlsx]

## Sheet: A. tauschii
Table S2. BlastP of the known homeologs of the four bread wheat TaGNAC proteins on protein database of 13 related species. Only the best hit has been kept for each sequence.
Query	Query Accnum	Subject	Subject Accnum	Score	Score Text	Expect	Identities %	Identities Text	Positives %	Positives Text	Gaps %	Gaps Text	Iteration	Length Query	Length Subject	Position Query	Position Subject	Alignment	Query Aligned Sequence	Consensus Aligned Sequence	Subject Aligned Sequence	Warnings	Blast_ID
GNAC1_TraesCS7A01G569100.1		AET7Gv21361600.6 pep chromosome:Aet_v4.0:7D:644268268:644270304:1 gene:AET7Gv21361600 transcript:AET7Gv21361600.6 gene_biotype:protein_coding transcript_biotype:protein_coding		1758	681 bits (1758)	0	87	332/380 (87%)	88	337/380 (88%)			1	380	386	1-380 (380)	7-386 (380)	Query: 1 MDIPXXXXXXXXXXXVASNITITPESVAHKASTMADHXXXXXXXXXXPPGFRFHPTDEEI 60 MDIP VASNITIT ES+AHKASTMADH PPGFRFHPTDEEI Sbjct: 7 MDIPSSLISSILIFMVASNITITQESIAHKASTMADHLQIQQKQLVLPPGFRFHPTDEEI 66 Query: 61 IKFYVVPKVLDEAFVAAAIEDVNLNKYEPWELPEKAKMGEKEWYFYSRKDRKYPTGIRTN 120 IKFYVVPKVLDEAFV AAIEDVNLNKYEPWELPEKAKMGEKEWYFYSRKDRKYPTGIRTN Sbjct: 67 IKFYVVPKVLDEAFVVAAIEDVNLNKYEPWELPEKAKMGEKEWYFYSRKDRKYPTGIRTN 126 …	MDIPXXXXXXXXXXXVASNITITPESVAHKASTMADHXXXXXXXXXXPPGFRFHPTDEEIIKFYVVPKVLDEAFVAAAIEDVNLNKYEPWELPEKAKMGEKEWYFYSRKDRKYPTGIRTNRATETGYWKATGKDKEIFQPPFKLIGMKKTLVFYKGRAPRGEKTNWIMHEYRLESSKKLTSNPSITTRTVTRTNMASKEQWVVCRIFHKSTGLKKMVTPSYDMPMYTGAEHQQGFVDLDTLPPLMEYDMSSTCAHAPLFPGASSYKSHDVGTGSSMMGSVALPIMNYHYIGNNHQHQMMVNPTLPLSLYXXXXXXXXXXXXIGADQGLMVGAQPGGGLASMLSQEDVVAGLRNNYPGNTAATAVGETSLMNMGMDDIWQN	MDIP VASNITIT ES+AHKASTMADH PPGFRFHPTDEEIIKFYVVPKVLDEAFV AAIEDVNLNKYEPWELPEKAKMGEKEWYFYSRKDRKYPTGIRTNRATE GYWKATGKDKEIFQPPF LIGMKKTLVFYKGRAPRGEKTNWIMHEYRLES+KKLTSNPSITTRTVTRTN ASKEQWVVCRIFHKSTGLKKMVTPSY+MPMYTGAEHQQ FVDLDTLPPLMEYDMSSTCAHAPLFPGASSYKSHDVGTGSSMMGSVALP+MNYHYIGNNH HQMM NPTLPLSLY +GADQGLMVGAQPG GLASMLSQED VAGLRNNYPGNTAATAVGETSLMNMGMDDIWQN	MDIPSSLISSILIFMVASNITITQESIAHKASTMADHLQIQQKQLVLPPGFRFHPTDEEIIKFYVVPKVLDEAFVVAAIEDVNLNKYEPWELPEKAKMGEKEWYFYSRKDRKYPTGIRTNRATEAGYWKATGKDKEIFQPPFTLIGMKKTLVFYKGRAPRGEKTNWIMHEYRLESNKKLTSNPSITTRTVTRTNTASKEQWVVCRIFHKSTGLKKMVTPSYNMPMYTGAEHQQAFVDLDTLPPLMEYDMSSTCAHAPLFPGASSYKSHDVGTGSSMMGSVALPMMNYHYIGNNHHHQMMANPTLPLSLYQHQQQHQQMMMHMGADQGLMVGAQPGSGLASMLSQEDTVAGLRNNYPGNTAATAVGETSLMNMGMDDIWQN	LI	1
GNAC1_TraesCS7B01G489500.2		AET7Gv21361600.6 pep chromosome:Aet_v4.0:7D:644268268:644270304:1 gene:AET7Gv21361600 transcript:AET7Gv21361600.6 gene_biotype:protein_coding transcript_biotype:protein_coding		1523	591 bits (1523)	1e-168	82	288/347 (82%)	84	293/347 (84%)			1	347	386	1-347 (347)	40-386 (347)	Query: 1 MADHXXXXXXXXXXPPGFRFHPTDEEIIKFYVVPKVLDEAFVAAAIEDVNLNKYEPWELP 60 MADH PPGFRFHPTDEEIIKFYVVPKVLDEAFV AAIEDVNLNKYEPWELP Sbjct: 40 MADHLQIQQKQLVLPPGFRFHPTDEEIIKFYVVPKVLDEAFVVAAIEDVNLNKYEPWELP 99 Query: 61 EKVKMGEKEWYFYSRKDRKYPTGIRTNRATEAGYWKATGKDKEIFHPPFTLIGMKKTLVF 120 EK KMGEKEWYFYSRKDRKYPTGIRTNRATEAGYWKATGKDKEIF PPFTLIGMKKTLVF Sbjct: 100 EKAKMGEKEWYFYSRKDRKYPTGIRTNRATEAGYWKATGKDKEIFQPPFTLIG…	MADHXXXXXXXXXXPPGFRFHPTDEEIIKFYVVPKVLDEAFVAAAIEDVNLNKYEPWELPEKVKMGEKEWYFYSRKDRKYPTGIRTNRATEAGYWKATGKDKEIFHPPFTLIGMKKTLVFYKGRAPRGEKTNWIMHEYRLESSKKLXXXXXXXXXXXXXXXMASKEQWVVCRIFHKSTRLKKMVTLSYDMPMYTGAEHQQGFVDLDTLPPLMEYDMSSTCVHAPLFPGASSYQLHDVGAGSSMMGSVALPMMNYHYIRNNHHHQMMANPTLPLPLYXXXXXXXXXXXXXGADQGLMVEAQPESGLASMMSQEDAVAGLRNNYPGNTAATAVGETSPMNMGMDDIWRN	MADH PPGFRFHPTDEEIIKFYVVPKVLDEAFV AAIEDVNLNKYEPWELPEK KMGEKEWYFYSRKDRKYPTGIRTNRATEAGYWKATGKDKEIF PPFTLIGMKKTLVFYKGRAPRGEKTNWIMHEYRLES+KKL ASKEQWVVCRIFHKST LKKMVT SY+MPMYTGAEHQQ FVDLDTLPPLMEYDMSSTC HAPLFPGASSY+ HDVG GSSMMGSVALPMMNYHYI NNHHHQMMANPTLPL LY GADQGLMV AQP SGLASM+SQED VAGLRNNYPGNTAATAVGETS MNMGMDDIW+N	MADHLQIQQKQLVLPPGFRFHPTDEEIIKFYVVPKVLDEAFVVAAIEDVNLNKYEPWELPEKAKMGEKEWYFYSRKDRKYPTGIRTNRATEAGYWKATGKDKEIFQPPFTLIGMKKTLVFYKGRAPRGEKTNWIMHEYRLESNKKLTSNPSITTRTVTRTNTASKEQWVVCRIFHKSTGLKKMVTPSYNMPMYTGAEHQQAFVDLDTLPPLMEYDMSSTCAHAPLFPGASSYKSHDVGTGSSMMGSVALPMMNYHYIGNNHHHQMMANPTLPLSLYQHQQQHQQMMMHMGADQGLMVGAQPGSGLASMLSQEDTVAGLRNNYPGNTAATAVGETSLMNMGMDDIWQN	LEI	32
GNAC1_TraesCS7D01G543500.2		AET7Gv21361600.6 pep chromosome:Aet_v4.0:7D:644268268:644270304:1 gene:AET7Gv21361600 transcript:AET7Gv21361600.6 gene_biotype:protein_coding transcript_biotype:protein_coding		1812	702 bits (1812)	0	90	344/380 (90%)	90	344/380 (90%)			1	380	386	1-380 (380)	7-386 (380)	Query: 1 MDXXXXXXXXXXXFMVASNITITPESIAHKASTMADHLQIQQKQLVLPPGFRFHPTDEEI 60 MD FMVASNITIT ESIAHKASTMADHLQIQQKQLVLPPGFRFHPTDEEI Sbjct: 7 MDIPSSLISSILIFMVASNITITQESIAHKASTMADHLQIQQKQLVLPPGFRFHPTDEEI 66 Query: 61 IKFYVVPKVLDEAFVVAAIEDVNLNKYEPWELPEKAKMGEKEWYFYSRKDRKYPTGIRTN 120 IKFYVVPKVLDEAFVVAAIEDVNLNKYEPWELPEKAKMGEKEWYFYSRKDRKYPTGIRTN Sbjct: 67 IKFYVVPKVLDEAFVVAAIEDVNLNKYEPWELPEKAKMGEKEWYFYSRKDRKYPTG…	MDXXXXXXXXXXXFMVASNITITPESIAHKASTMADHLQIQQKQLVLPPGFRFHPTDEEIIKFYVVPKVLDEAFVVAAIEDVNLNKYEPWELPEKAKMGEKEWYFYSRKDRKYPTGIRTNRATEAGYWKATGKDKEIFQPPFTLIGMKKTLVFYKGRAPRGEKTNWIMHEYRLESNKKLTSNPSIXXXXXXXXXXASKEQWVVCRIFHKSTGLKKMVTPSYNMPMYTGAEHQQAFVDLDTLPPLMEYDMSSTCAHAPLFPGASSYKSHDVGTGSSMMGSVALPMMNYHYIGNNHHHQMMANPTLPLSLYXXXXXXXXXXXXXGADQGLMVGAQPGSGLASMLSQEDTVAGLRNNYPGNTATTAVGETSLMNMGMDDIWQN	MD FMVASNITIT ESIAHKASTMADHLQIQQKQLVLPPGFRFHPTDEEIIKFYVVPKVLDEAFVVAAIEDVNLNKYEPWELPEKAKMGEKEWYFYSRKDRKYPTGIRTNRATEAGYWKATGKDKEIFQPPFTLIGMKKTLVFYKGRAPRGEKTNWIMHEYRLESNKKLTSNPSI ASKEQWVVCRIFHKSTGLKKMVTPSYNMPMYTGAEHQQAFVDLDTLPPLMEYDMSSTCAHAPLFPGASSYKSHDVGTGSSMMGSVALPMMNYHYIGNNHHHQMMANPTLPLSLY GADQGLMVGAQPGSGLASMLSQEDTVAGLRNNYPGNTA TAVGETSLMNMGMDDIWQN	MDIPSSLISSILIFMVASNITITQESIAHKASTMADHLQIQQKQLVLPPGFRFHPTDEEIIKFYVVPKVLDEAFVVAAIEDVNLNKYEPWELPEKAKMGEKEWYFYSRKDRKYPTGIRTNRATEAGYWKATGKDKEIFQPPFTLIGMKKTLVFYKGRAPRGEKTNWIMHEYRLESNKKLTSNPSITTRTVTRTNTASKEQWVVCRIFHKSTGLKKMVTPSYNMPMYTGAEHQQAFVDLDTLPPLMEYDMSSTCAHAPLFPGASSYKSHDVGTGSSMMGSVALPMMNYHYIGNNHHHQMMANPTLPLSLYQHQQQHQQMMMHMGADQGLMVGAQPGSGLASMLSQEDTVAGLRNNYPGNTAATAVGETSLMNMGMDDIWQN	LI	63
GNAC2_TraesCS7A01G152500.1		AET7Gv20384200.1 pep chromosome:Aet_v4.0:7D:103851876:103853505:-1 gene:AET7Gv20384200 transcript:AET7Gv20384200.1 gene_biotype:protein_coding transcript_biotype:protein_coding		1610	624 bits (1610)	1e-178	86	311/359 (86%)	87	313/359 (87%)	0	3/359 (0%)	1	356	359	1-356 (356)	1-359 (359)	Query: 1 MADHLQVQRQQLKFPQGFRFHPTDVEIITSYLVPKVLNKAFDPIAVGEVDLNKCEPWELP 60 MADHLQVQRQQLKFPQGFRFHPTDVEIITSYLVPKVLNKAFDPIAVGEVDLNKCEPWELP Sbjct: 1 MADHLQVQRQQLKFPQGFRFHPTDVEIITSYLVPKVLNKAFDPIAVGEVDLNKCEPWELP 60 Query: 61 EKAKMGEKEWYFFSQKDRKYPTGIRTNRATTAGYWKATGKDKEIFHHATTSLIGMKKTLV 120 EKAKMGEKEWYFFSQKDRKYPTGIRTNRATTAGYWKATGKDKEIFHHATTSLIGMKKTLV Sbjct: 61 EKAKMGEKEWYFFSQKDRKYPTGIRTNRATTAGYWKATGKDKEIFH…	MADHLQVQRQQLKFPQGFRFHPTDVEIITSYLVPKVLNKAFDPIAVGEVDLNKCEPWELPEKAKMGEKEWYFFSQKDRKYPTGIRTNRATTAGYWKATGKDKEIFHHATTSLIGMKKTLVFYKGRAPRGEKTNWVMHEYRLESGKQGTPSLPIDITTATAINASSKEEYVVCRIFHKSTGLKKVVMSSYAIPMPMSMGGEEQHGFLESGTLPPFMGYGXXXXXXXXXXXXXXXXYQLHDTGARSSMMGTAVLLMMNDRYFGNHHYQNMATPPRPLVSFYX---XXXXXXXXXXXXXXXXXXXXXIGADEGLMIGVEPGSGPSSIVSQEDTLARLSSNDVATTAEEISSVNMGTDGMWKY	MADHLQVQRQQLKFPQGFRFHPTDVEIITSYLVPKVLNKAFDPIAVGEVDLNKCEPWELPEKAKMGEKEWYFFSQKDRKYPTGIRTNRATTAGYWKATGKDKEIFHHATTSLIGMKKTLVFYKGRAPRGEKTNWVMHEYRLESGKQGTPSLP DITTATAINASSKEEYVVCRIFHKSTGLKKVVMSSYAIPMPMSMG EEQHGFLESGTLPPFMGYG YQLHD GARSSMMG+AVL MMND YFGNHHYQNMATPPRPLVSFY IGADEGLMIGVEPGSGPSSIVSQEDTLARLSSNDVATTA+EISSVNMGTDGMWKY	MADHLQVQRQQLKFPQGFRFHPTDVEIITSYLVPKVLNKAFDPIAVGEVDLNKCEPWELPEKAKMGEKEWYFFSQKDRKYPTGIRTNRATTAGYWKATGKDKEIFHHATTSLIGMKKTLVFYKGRAPRGEKTNWVMHEYRLESGKQGTPSLPTDITTATAINASSKEEYVVCRIFHKSTGLKKVVMSSYAIPMPMSMGAEEQHGFLESGTLPPFMGYGASSSLVPPSSLPASSLYQLHDAGARSSMMGSAVLPMMNDHYFGNHHYQNMATPPRPLVSFYHHDPRQQQQQQQQQQHMIQMPMQMQIGADEGLMIGVEPGSGPSSIVSQEDTLARLSSNDVATTADEISSVNMGTDGMWKY	LEI	94
GNAC2_TraesCS7B01G056300.1		AET7Gv20384200.1 pep chromosome:Aet_v4.0:7D:103851876:103853505:-1 gene:AET7Gv20384200 transcript:AET7Gv20384200.1 gene_biotype:protein_coding transcript_biotype:protein_coding		1579	612 bits (1579)	1e-175	84	304/359 (84%)	85	308/359 (85%)	0	2/359 (0%)	1	357	359	1-357 (357)	1-359 (359)	Query: 1 MADHLQVQRQQLKFPQGFRFHPTDVEIITSYLVPKVLNKAFDPIAIGEVDLNKCEPWELP 60 MADHLQVQRQQLKFPQGFRFHPTDVEIITSYLVPKVLNKAFDPIA+GEVDLNKCEPWELP Sbjct: 1 MADHLQVQRQQLKFPQGFRFHPTDVEIITSYLVPKVLNKAFDPIAVGEVDLNKCEPWELP 60 Query: 61 EKAKMGEKEWYFFSQKDRKYPTGIRTNRATTSGYWKATGKDKEIFHHVTTSLIGMKKTLV 120 EKAKMGEKEWYFFSQKDRKYPTGIRTNRATT+GYWKATGKDKEIFHH TTSLIGMKKTLV Sbjct: 61 EKAKMGEKEWYFFSQKDRKYPTGIRTNRATTAGYWKATGKDKEIFH…	MADHLQVQRQQLKFPQGFRFHPTDVEIITSYLVPKVLNKAFDPIAIGEVDLNKCEPWELPEKAKMGEKEWYFFSQKDRKYPTGIRTNRATTSGYWKATGKDKEIFHHVTTSLIGMKKTLVFYKGRAPRGEKTNWVMHEYRLECGKQGTPGLPTDITTATAINASSKEEYVVCRIFHKSTGLKKVVVSSYAIPMSMPMGAEEQHAFHESGTLPPFMGYGAXXXXXXXXXXXXXXXYQLHDVGARSSMMGSAVLPMMNDHYFRNHHYQNMATPPRPLVSFYXX--XXXXXXXXXXXXXXXXXXXXXIGADEGLMIGVEPGSGPSSIVSQEDTLARFSSNDVATTADEISSVNMGTDDIWKY	MADHLQVQRQQLKFPQGFRFHPTDVEIITSYLVPKVLNKAFDPIA+GEVDLNKCEPWELPEKAKMGEKEWYFFSQKDRKYPTGIRTNRATT+GYWKATGKDKEIFHH TTSLIGMKKTLVFYKGRAPRGEKTNWVMHEYRLE GKQGTP LPTDITTATAINASSKEEYVVCRIFHKSTGLKKVV+SSYAIPM M MGAEEQH F ESGTLPPFMGYGA YQLHD GARSSMMGSAVLPMMNDHYF NHHYQNMATPPRPLVSFY IGADEGLMIGVEPGSGPSSIVSQEDTLAR SSNDVATTADEISSVNMGTD +WKY	MADHLQVQRQQLKFPQGFRFHPTDVEIITSYLVPKVLNKAFDPIAVGEVDLNKCEPWELPEKAKMGEKEWYFFSQKDRKYPTGIRTNRATTAGYWKATGKDKEIFHHATTSLIGMKKTLVFYKGRAPRGEKTNWVMHEYRLESGKQGTPSLPTDITTATAINASSKEEYVVCRIFHKSTGLKKVVMSSYAIPMPMSMGAEEQHGFLESGTLPPFMGYGASSSLVPPSSLPASSLYQLHDAGARSSMMGSAVLPMMNDHYFGNHHYQNMATPPRPLVSFYHHDPRQQQQQQQQQQHMIQMPMQMQIGADEGLMIGVEPGSGPSSIVSQEDTLARLSSNDVATTADEISSVNMGTDGMWKY	LEI	125
GNAC2_TraesCS7D01G154200.1		AET7Gv20384200.1 pep chromosome:Aet_v4.0:7D:103851876:103853505:-1 gene:AET7Gv20384200 transcript:AET7Gv20384200.1 gene_biotype:protein_coding transcript_biotype:protein_coding		1686	654 bits (1686)	0	89	322/359 (89%)	89	323/359 (89%)	0	3/359 (0%)	1	356	359	1-356 (356)	1-359 (359)	Query: 1 MADHLQVQRQQLKFPQGFRFHPTDVEIITSYLVPKVLNKAFDPIAVGEVDLNKCEPWELP 60 MADHLQVQRQQLKFPQGFRFHPTDVEIITSYLVPKVLNKAFDPIAVGEVDLNKCEPWELP Sbjct: 1 MADHLQVQRQQLKFPQGFRFHPTDVEIITSYLVPKVLNKAFDPIAVGEVDLNKCEPWELP 60 Query: 61 EKAKMGEKEWYFFSQKDRKYPTGIRTNRATTAGYWKATGKDKEIFHHATTSLIGMKKTLV 120 EKAKMGEKEWYFFSQKDRKYPTGIRTNRATTAGYWKATGKDKEIFHHATTSLIGMKKTLV Sbjct: 61 EKAKMGEKEWYFFSQKDRKYPTGIRTNRATTAGYWKATGKDKEIFH…	MADHLQVQRQQLKFPQGFRFHPTDVEIITSYLVPKVLNKAFDPIAVGEVDLNKCEPWELPEKAKMGEKEWYFFSQKDRKYPTGIRTNRATTAGYWKATGKDKEIFHHATTSLIGMKKTLVFYKGRAPRGDKTNWVMHEYRLESGKQGTPSLPTDITTATAINASSKEEYVVCRIFHKSTGLKKVVMSSYAIPMPMSMGAEEQHGFLESGTLPPFMGYGXXXXXXXXXXXXXXXXYQLHDAGARSSMMGSAVLPMMNDHYFGNHHYQNMATPPRPLVSFYHHDPRXXXXXXXXXXXXX---XXXXIGADEGLMIGVEPGSGPSSIVSQEDTLARLSSNDVATTADEISSVNMGTDGMWKY	MADHLQVQRQQLKFPQGFRFHPTDVEIITSYLVPKVLNKAFDPIAVGEVDLNKCEPWELPEKAKMGEKEWYFFSQKDRKYPTGIRTNRATTAGYWKATGKDKEIFHHATTSLIGMKKTLVFYKGRAPRG+KTNWVMHEYRLESGKQGTPSLPTDITTATAINASSKEEYVVCRIFHKSTGLKKVVMSSYAIPMPMSMGAEEQHGFLESGTLPPFMGYG YQLHDAGARSSMMGSAVLPMMNDHYFGNHHYQNMATPPRPLVSFYHHDPR IGADEGLMIGVEPGSGPSSIVSQEDTLARLSSNDVATTADEISSVNMGTDGMWKY	MADHLQVQRQQLKFPQGFRFHPTDVEIITSYLVPKVLNKAFDPIAVGEVDLNKCEPWELPEKAKMGEKEWYFFSQKDRKYPTGIRTNRATTAGYWKATGKDKEIFHHATTSLIGMKKTLVFYKGRAPRGEKTNWVMHEYRLESGKQGTPSLPTDITTATAINASSKEEYVVCRIFHKSTGLKKVVMSSYAIPMPMSMGAEEQHGFLESGTLPPFMGYGASSSLVPPSSLPASSLYQLHDAGARSSMMGSAVLPMMNDHYFGNHHYQNMATPPRPLVSFYHHDPRQQQQQQQQQQHMIQMPMQMQIGADEGLMIGVEPGSGPSSIVSQEDTLARLSSNDVATTADEISSVNMGTDGMWKY	LI	156
GNAC3_TraesCS5A01G245900.2		AET5Gv20580000.2 pep chromosome:Aet_v4.0:5D:365387489:365388860:-1 gene:AET5Gv20580000 transcript:AET5Gv20580000.2 gene_biotype:protein_coding transcript_biotype:protein_coding		1348	523 bits (1348)	1e-148	82	256/309 (82%)	83	259/309 (83%)			1	328	312	18-326 (309)	2-310 (309)	Query: 18 PSGFRFHPTDEEIITSYLVPKVLNPTFTAIAIAEVDLNKNDPYELPKKAKMGEKEWYFYC 77 PSGFRFHPTDEEIITSYLVPKVLNPTF AIAI EVDLNKNDPYELPKKAKMGEKEWYFYC Sbjct: 2 PSGFRFHPTDEEIITSYLVPKVLNPTFIAIAITEVDLNKNDPYELPKKAKMGEKEWYFYC 61 Query: 78 QKDRKYPTGIQTNRATKAGYWKATGKDKEIFHPLPTLIGMKKTLVFYKGRAPRGEKTNWV 137 QKDRKYPTGI+TNRATKAGYWKATGKDKEIFHPLPTLIGMKKTLVFYKGRAPRGEKTNWV Sbjct: 62 QKDRKYPTGIRTNRATKAGYWKATGKDKEIFHPLPTLIGMKKTLV…	PSGFRFHPTDEEIITSYLVPKVLNPTFTAIAIAEVDLNKNDPYELPKKAKMGEKEWYFYCQKDRKYPTGIQTNRATKAGYWKATGKDKEIFHPLPTLIGMKKTLVFYKGRAPRGEKTNWVMHEYRLEISKQPAYGPSTXXXXXXXXXXXXXXERVVCKIFHKNIGVKKVVTPSYAMHMPMFIGGEQQQGSLNSCTFPPPMDYGXXXXXXXXXXXXEDSSYQLHAARVGLAMTGSLVLPMVNNPHHEMMGGNPMVSYXXXXXXXXXXXXGADQCFMVGVEPGSESSSMVSREGVDRLGNNVQGNGATTTI	PSGFRFHPTDEEIITSYLVPKVLNPTF AIAI EVDLNKNDPYELPKKAKMGEKEWYFYCQKDRKYPTGI+TNRATKAGYWKATGKDKEIFHPLPTLIGMKKTLVFYKGRAPRGEKTNWVMHEYRLEISKQPAYGPST ERVVCKIFHKNIGVKKVVTPSYAMHMPM GGEQQ GSLNSCTFPPPMDY EDSSYQLHAARVGL+MTGSL+LPMVNN HHEMMGGNPMVSY GA QCFMVGVEPGSESSS VS EGVDRL NNVQGNGA TTI	PSGFRFHPTDEEIITSYLVPKVLNPTFIAIAITEVDLNKNDPYELPKKAKMGEKEWYFYCQKDRKYPTGIRTNRATKAGYWKATGKDKEIFHPLPTLIGMKKTLVFYKGRAPRGEKTNWVMHEYRLEISKQPAYGPSTAIAKAAAINASSKKERVVCKIFHKNIGVKKVVTPSYAMHMPMSTGGEQQHGSLNSCTFPPPMDYDASLSLAPPLFRSEDSSYQLHAARVGLSMTGSLMLPMVNNHHHEMMGGNPMVSYQQQQMMQMQMQMGAVQCFMVGVEPGSESSSKVSGEGVDRLSNNVQGNGAATTI	LEIF	187
GNAC4_TraesCS7A01G194700.1		AET7Gv20495800.1 pep chromosome:Aet_v4.0:7D:153521057:153522636:1 gene:AET7Gv20495800 transcript:AET7Gv20495800.1 gene_biotype:protein_coding transcript_biotype:protein_coding		1512	587 bits (1512)	1e-167	85	288/335 (85%)	88	295/335 (88%)			1	349	349	15-349 (335)	15-349 (335)	Query: 15 NLPAGFRFHPTDMEIITFYLVRKVLKKPFDVTVIEEVDLNKCEPWDLQNNVNMGEKDQYF 74 NLPAGFRFHPTD+EIITFYLV KVLKKPFDV VIEEVDLNKCEPWDL NNVNMGEKDQYF Sbjct: 15 NLPAGFRFHPTDVEIITFYLVHKVLKKPFDVIVIEEVDLNKCEPWDLPNNVNMGEKDQYF 74 Query: 75 FSKKDLKYPTGVRTNRATNAGYWKATGKDKEIVHPPTMSLIGMKKTLVFYKGRAPRGEKT 134 FSKKDLKYPTGVRTNRATNAGYWKATGKDKEIVHPPTMSL+GMKKTLVFYKGRAPRGEKT Sbjct: 75 FSKKDLKYPTGVRTNRATNAGYWKATGKDKEIVHPPTMSLVGMK…	NLPAGFRFHPTDMEIITFYLVRKVLKKPFDVTVIEEVDLNKCEPWDLQNNVNMGEKDQYFFSKKDLKYPTGVRTNRATNAGYWKATGKDKEIVHPPTMSLIGMKKTLVFYKGRAPRGEKTNWIMHEYRLEMGKQHTPDLPTDIVRAASINASSKEEYVICRIFHKSTGLRKVVXXXXXXXXXXXXGVEQQQGFLESNTLAPLMDYDVXXXXXXXXXXXXXXXYQMHNFGAESFIMGSAVLPMMNNQYFENHHHQMMVAPPQSSMSVYNNQQQQMMHMSAEQGFMVGVDPGSGTSSIVSDEDVLTGTSNNIQGNGVATISSEISSVNMGMDGMWNY	NLPAGFRFHPTD+EIITFYLV KVLKKPFDV VIEEVDLNKCEPWDL NNVNMGEKDQYFFSKKDLKYPTGVRTNRATNAGYWKATGKDKEIVHPPTMSL+GMKKTLVFYKGRAPRGEKTNWIMHEYRLEMGKQHTPDLPTDIVRAASINA+SKEEYV+CRIFHKSTGL+KVV G EQQQGFLESNTLAPLMDYDV YQMHNFGA + +MGSAVLPMMNNQYFENHHHQMMVAPPQSSMS YNNQQQQMMHMSAE FMVGVDPGSGTSSIVS EDVLTGTSNNIQGN ATIS EISSVNMGMDGMWNY	NLPAGFRFHPTDVEIITFYLVHKVLKKPFDVIVIEEVDLNKCEPWDLPNNVNMGEKDQYFFSKKDLKYPTGVRTNRATNAGYWKATGKDKEIVHPPTMSLVGMKKTLVFYKGRAPRGEKTNWIMHEYRLEMGKQHTPDLPTDIVRAASINATSKEEYVVCRIFHKSTGLKKVVMPSYSMPIPMSMGEEQQQGFLESNTLAPLMDYDVPSSLAPLPPLPAASLYQMHNFGAGASMMGSAVLPMMNNQYFENHHHQMMVAPPQSSMSFYNNQQQQMMHMSAELDFMVGVDPGSGTSSIVSHEDVLTGTSNNIQGNAGATISGEISSVNMGMDGMWNY	EIF	248
GNAC4_TraesCS7B01G100300.1		AET7Gv20495800.1 pep chromosome:Aet_v4.0:7D:153521057:153522636:1 gene:AET7Gv20495800 transcript:AET7Gv20495800.1 gene_biotype:protein_coding transcript_biotype:protein_coding		1533	595 bits (1533)	1e-170	89	291/324 (89%)	91	298/324 (91%)	0	1/324 (0%)	1	323	349	1-323 (323)	1-324 (324)	Query: 1 MAVHLQVQ-QQKHLNLPAGFRFHPTDLEIITFYLVRKVLKKPFDVIVIEEVDLNKCEPWD 59 MA HL VQ QQ+HLNLPAGFRFHPTD+EIITFYLV KVLKKPFDVIVIEEVDLNKCEPWD Sbjct: 1 MAAHLHVQHQQQHLNLPAGFRFHPTDVEIITFYLVHKVLKKPFDVIVIEEVDLNKCEPWD 60 Query: 60 LPNNVNMGEKDQYFFSKKDLKYPTGVRTNWATNAGYWKATGKDKEILHPPTMSLIGMKKT 119 LPNNVNMGEKDQYFFSKKDLKYPTGVRTN ATNAGYWKATGKDKEI+HPPTMSL+GMKKT Sbjct: 61 LPNNVNMGEKDQYFFSKKDLKYPTGVRTNRATNAGYWKATGKDKEI…	MAVHLQVQ-QQKHLNLPAGFRFHPTDLEIITFYLVRKVLKKPFDVIVIEEVDLNKCEPWDLPNNVNMGEKDQYFFSKKDLKYPTGVRTNWATNAGYWKATGKDKEILHPPTMSLIGMKKTLVFYKGRAPRGEKTNWIMHEYRLEMGKQHTPDLPTDIVRAASINGSSKEEYVVCRIFHKSTGLKKVVTPSYSIPIPMSMGAEQQQGFLESNTLAPLMDYDVXXXXXXXXXXXXXXXYQMHNFGAGSSMMGSAVLPMMNNQYFENHRHQMMVAPPQSSMSFYNNQQQQMMHMSAEQGFMVGVDPGSGTSSIVSHEDVLTGTSNNI	MA HL VQ QQ+HLNLPAGFRFHPTD+EIITFYLV KVLKKPFDVIVIEEVDLNKCEPWDLPNNVNMGEKDQYFFSKKDLKYPTGVRTN ATNAGYWKATGKDKEI+HPPTMSL+GMKKTLVFYKGRAPRGEKTNWIMHEYRLEMGKQHTPDLPTDIVRAASIN +SKEEYVVCRIFHKSTGLKKVV PSYS+PIPMSMG EQQQGFLESNTLAPLMDYDV YQMHNFGAG+SMMGSAVLPMMNNQYFENH HQMMVAPPQSSMSFYNNQQQQMMHMSAE FMVGVDPGSGTSSIVSHEDVLTGTSNNI	MAAHLHVQHQQQHLNLPAGFRFHPTDVEIITFYLVHKVLKKPFDVIVIEEVDLNKCEPWDLPNNVNMGEKDQYFFSKKDLKYPTGVRTNRATNAGYWKATGKDKEIVHPPTMSLVGMKKTLVFYKGRAPRGEKTNWIMHEYRLEMGKQHTPDLPTDIVRAASINATSKEEYVVCRIFHKSTGLKKVVMPSYSMPIPMSMGEEQQQGFLESNTLAPLMDYDVPSSLAPLPPLPAASLYQMHNFGAGASMMGSAVLPMMNNQYFENHHHQMMVAPPQSSMSFYNNQQQQMMHMSAELDFMVGVDPGSGTSSIVSHEDVLTGTSNNI	LEI	279
GNAC4_TraesCS7D01G196300.1		AET7Gv20495800.1 pep chromosome:Aet_v4.0:7D:153521057:153522636:1 gene:AET7Gv20495800 transcript:AET7Gv20495800.1 gene_biotype:protein_coding transcript_biotype:protein_coding		1611	625 bits (1611)	1e-179	88	309/349 (88%)	88	309/349 (88%)			1	349	349	1-349 (349)	1-349 (349)	Query: 1 MAAXXXXXXXXXXXNLPAGFRFHPTDVEIITFYLVHKVLKKPFDVIVIEEVDLNKCEPWD 60 MAA NLPAGFRFHPTDVEIITFYLVHKVLKKPFDVIVIEEVDLNKCEPWD Sbjct: 1 MAAHLHVQHQQQHLNLPAGFRFHPTDVEIITFYLVHKVLKKPFDVIVIEEVDLNKCEPWD 60 Query: 61 LPNNVNMGEKDQYFFSKKDLKYPTGVRTNRATNAGYWKATGKDKEIVHPPTMSLVGMKKT 120 LPNNVNMGEKDQYFFSKKDLKYPTGVRTNRATNAGYWKATGKDKEIVHPPTMSLVGMKKT Sbjct: 61 LPNNVNMGEKDQYFFSKKDLKYPTGVRTNRATNAGYWKATGKDKEIVHPPTMSLVG…	MAAXXXXXXXXXXXNLPAGFRFHPTDVEIITFYLVHKVLKKPFDVIVIEEVDLNKCEPWDLPNNVNMGEKDQYFFSKKDLKYPTGVRTNRATNAGYWKATGKDKEIVHPPTMSLVGMKKTLVFYKGRAPRGEKTNWIMHEYRLEMGKQHTPDLPTDIVRAASINATSKEEYVVCRIFHKSTGLKKVVXXXXXXXXXXXXGEEQQQGFLESNTLAPLMDYDVXXXXXXXXXXXXXXXYQMHNFGAGASMMGSAVLPMMNNQYFENHHHQMMVAPPQSSMSFYNNQQQQMMHMSAEQDFMVGVDPGSGTSSIVSHEDVLTGTSNNIQGNAGATISSEISSVNMGMDGMWNY	MAA NLPAGFRFHPTDVEIITFYLVHKVLKKPFDVIVIEEVDLNKCEPWDLPNNVNMGEKDQYFFSKKDLKYPTGVRTNRATNAGYWKATGKDKEIVHPPTMSLVGMKKTLVFYKGRAPRGEKTNWIMHEYRLEMGKQHTPDLPTDIVRAASINATSKEEYVVCRIFHKSTGLKKVV GEEQQQGFLESNTLAPLMDYDV YQMHNFGAGASMMGSAVLPMMNNQYFENHHHQMMVAPPQSSMSFYNNQQQQMMHMSAE DFMVGVDPGSGTSSIVSHEDVLTGTSNNIQGNAGATIS EISSVNMGMDGMWNY	MAAHLHVQHQQQHLNLPAGFRFHPTDVEIITFYLVHKVLKKPFDVIVIEEVDLNKCEPWDLPNNVNMGEKDQYFFSKKDLKYPTGVRTNRATNAGYWKATGKDKEIVHPPTMSLVGMKKTLVFYKGRAPRGEKTNWIMHEYRLEMGKQHTPDLPTDIVRAASINATSKEEYVVCRIFHKSTGLKKVVMPSYSMPIPMSMGEEQQQGFLESNTLAPLMDYDVPSSLAPLPPLPAASLYQMHNFGAGASMMGSAVLPMMNNQYFENHHHQMMVAPPQSSMSFYNNQQQQMMHMSAELDFMVGVDPGSGTSSIVSHEDVLTGTSNNIQGNAGATISGEISSVNMGMDGMWNY	EI	309
>AET7Gv20384200.1 pep chromosome:Aet_v4.0:7D:103851876:103853505:-1 gene:AET7Gv20384200 transcript:AET7Gv20384200.1 gene_biotype:protein_coding transcript_biotype:protein_coding
MADHLQVQRQQLKFPQGFRFHPTDVEIITSYLVPKVLNKAFDPIAVGEVDLNKCEPWELPEKAKMGEKEWYFFSQKDRKYPTGIRTNRATTAGYWKATGKDKEIFHHATTSLIGMKKTLVFYKGRAPRGEKTNWVMHEYRLESGKQGTPSLPTDITTATAINASSKEEYVVCRIFHKSTGLKKVVMSSYAIPMPMSMGAEEQHGFLESGTLPPFMGYGASSSLVPPSSLPASSLYQLHDAGARSSMMGSAVLPMMNDHYFGNHHYQNMATPPRPLVSFYHHDPRQQQQQQQQQQHMIQMPMQMQIGADEGLMIGVEPGSGPSSIVSQEDTLARLSSNDVATTADEISSVNMGTDGMWKY
>AET5Gv20580000.2 pep chromosome:Aet_v4.0:5D:365387489:365388860:-1 gene:AET5Gv20580000 transcript:AET5Gv20580000.2 gene_biotype:protein_coding transcript_biotype:protein_coding
LPSGFRFHPTDEEIITSYLVPKVLNPTFIAIAITEVDLNKNDPYELPKKAKMGEKEWYFYCQKDRKYPTGIRTNRATKAGYWKATGKDKEIFHPLPTLIGMKKTLVFYKGRAPRGEKTNWVMHEYRLEISKQPAYGPSTAIAKAAAINASSKKERVVCKIFHKNIGVKKVVTPSYAMHMPMSTGGEQQHGSLNSCTFPPPMDYDASLSLAPPLFRSEDSSYQLHAARVGLSMTGSLMLPMVNNHHHEMMGGNPMVSYQQQQMMQMQMQMGAVQCFMVGVEPGSESSSKVSGEGVDRLSNNVQGNGAATTIGR
>AET7Gv20495800.1 pep chromosome:Aet_v4.0:7D:153521057:153522636:1 gene:AET7Gv20495800 transcript:AET7Gv20495800.1 gene_biotype:protein_coding transcript_biotype:protein_coding
MAAHLHVQHQQQHLNLPAGFRFHPTDVEIITFYLVHKVLKKPFDVIVIEEVDLNKCEPWDLPNNVNMGEKDQYFFSKKDLKYPTGVRTNRATNAGYWKATGKDKEIVHPPTMSLVGMKKTLVFYKGRAPRGEKTNWIMHEYRLEMGKQHTPDLPTDIVRAASINATSKEEYVVCRIFHKSTGLKKVVMPSYSMPIPMSMGEEQQQGFLESNTLAPLMDYDVPSSLAPLPPLPAASLYQMHNFGAGASMMGSAVLPMMNNQYFENHHHQMMVAPPQSSMSFYNNQQQQMMHMSAELDFMVGVDPGSGTSSIVSHEDVLTGTSNNIQGNAGATISGEISSVNMGMDGMWNY
>AET7Gv21361600.6 pep chromosome:Aet_v4.0:7D:644268268:644270304:1 gene:AET7Gv21361600 transcript:AET7Gv21361600.6 gene_biotype:protein_coding transcript_biotype:protein_coding
SYLSVSMDIPSSLISSILIFMVASNITITQESIAHKASTMADHLQIQQKQLVLPPGFRFHPTDEEIIKFYVVPKVLDEAFVVAAIEDVNLNKYEPWELPEKAKMGEKEWYFYSRKDRKYPTGIRTNRATEAGYWKATGKDKEIFQPPFTLIGMKKTLVFYKGRAPRGEKTNWIMHEYRLESNKKLTSNPSITTRTVTRTNTASKEQWVVCRIFHKSTGLKKMVTPSYNMPMYTGAEHQQAFVDLDTLPPLMEYDMSSTCAHAPLFPGASSYKSHDVGTGSSMMGSVALPMMNYHYIGNNHHHQMMANPTLPLSLYQHQQQHQQMMMHMGADQGLMVGAQPGSGLASMLSQEDTVAGLRNNYPGNTAATAVGETSLMNMGMDDIWQN

## Sheet: B. distachyon
Query	Query Accnum	Subject	Subject Accnum	Score	Score Text	Expect	Identities %	Identities Text	Positives %	Positives Text	Gaps %	Gaps Text	Iteration	Length Query	Length Subject	Position Query	Position Subject	Alignment	Query Aligned Sequence	Consensus Aligned Sequence	Subject Aligned Sequence	Warnings	Blast_ID
GNAC1_TraesCS7A01G569100.1		KQK02751 pep chromosome:Brachypodium_distachyon_v3.0:2:2537287:253888 0:-1 gene:BRADI_2g03448v3 transcript:KQK02751 gene_biotype:protein_coding transcript_biotype:protein_coding description:hypothetical protein	KQK02751	694	271 bits (694)	6e-73	47	161/340 (47%)	58	200/340 (58%)	7	25/340 (7%)	1	380	350	48-374 (327)	17-344 (328)	Query: 48 PPGFRFHPTDEEIIKFYVVPKVLDEAFVAAAIEDVNLNKYEPWELPEKAKMGE----KEW 103 PPGFRFHPTDEE+I FY+ PKV + +F AI +V++NK EPWELP KAKM KEW Sbjct: 17 PPGFRFHPTDEELIVFYLNPKVSNRSFCTRAIGEVDMNKSEPWELPAKAKMTAGDDMKEW 76 Query: 104 YFYSRKDRKYPTGIRTNRATETGYWKATGKDKEIFQPPFKLIGMKKTLVFYKGRAPRGEK 163 YFY +DRKYPTG RTNRAT+ GYWKATGKDKEIF+P LIGMKKTLVFYKGRAPRGEK Sbjct: 77 YFYCHRDRKYPTGHRTNRATQAGYWKATGKDKEIFRPQSVLIGMKKTLVFYK…	PPGFRFHPTDEEIIKFYVVPKVLDEAFVAAAIEDVNLNKYEPWELPEKAKMGE----KEWYFYSRKDRKYPTGIRTNRATETGYWKATGKDKEIFQPPFKLIGMKKTLVFYKGRAPRGEKTNWIMHEYRLESSKKLTSNPSIT-TRTVTRTNMAS-KEQWVVCRIFHKSTGLKKMVTPSYDMPMYTGAEHQQGFVDLDT------LPPLMEYDMSSTCAHAPLFPGASSYKSHDVGTGSSMMGSVALPIMNYHYIGNNHQHQMMVNPTLPLSLYXXXXXXXXXXXXIGADQGLMVGAQPGGGLASMLSQ-EDVVAGLRNNYPGNTAATAVGETSLMNMGM	PPGFRFHPTDEE+I FY+ PKV + +F AI +V++NK EPWELP KAKM KEWYFY +DRKYPTG RTNRAT+ GYWKATGKDKEIF+P LIGMKKTLVFYKGRAPRGEKTNW+MHEYR+ES+ N ++ T TN +S K++WVVCRIFHK+TG+KK+V PSY M + QQG LPP M M + + +SSY+ ++ ALP MN Y G Q P PLS Y DQG + G +SM+SQ +D +AG+ N ++ +G ++ MGM	PPGFRFHPTDEELIVFYLNPKVSNRSFCTRAIGEVDMNKSEPWELPAKAKMTAGDDMKEWYFYCHRDRKYPTGHRTNRATQAGYWKATGKDKEIFRPQSVLIGMKKTLVFYKGRAPRGEKTNWVMHEYRMESNNNNNENKVLSFLPTAKVTNSSSLKDEWVVCRIFHKTTGIKKLVMPSYPMAPVAMGDQQQGLGSSTAACIQTQLPPPMAMGMDPSTLYGTTAGASSSYQLPPPMPMGNVAELPALP-MNGLYFGAQLQ---APPPPAPLSFYQQHMQLQMGH---AGDQGFI-----ASGPSSMVSQSQDDIAGVSNATATEISSMDMGGIAIDGMGM	LEIF	1
GNAC1_TraesCS7B01G489500.2		KQK02751 pep chromosome:Brachypodium_distachyon_v3.0:2:2537287:253888 0:-1 gene:BRADI_2g03448v3 transcript:KQK02751 gene_biotype:protein_coding transcript_biotype:protein_coding description:hypothetical protein		670	262 bits (670)	3e-70	47	160/339 (47%)	57	195/339 (57%)	9	33/339 (9%)	1	347	350	15-340 (326)	17-335 (319)	Query: 15 PPGFRFHPTDEEIIKFYVVPKVLDEAFVAAAIEDVNLNKYEPWELPEKVKMGE----KEW 70 PPGFRFHPTDEE+I FY+ PKV + +F AI +V++NK EPWELP K KM KEW Sbjct: 17 PPGFRFHPTDEELIVFYLNPKVSNRSFCTRAIGEVDMNKSEPWELPAKAKMTAGDDMKEW 76 Query: 71 YFYSRKDRKYPTGIRTNRATEAGYWKATGKDKEIFHPPFTLIGMKKTLVFYKGRAPRGEK 130 YFY +DRKYPTG RTNRAT+AGYWKATGKDKEIF P LIGMKKTLVFYKGRAPRGEK Sbjct: 77 YFYCHRDRKYPTGHRTNRATQAGYWKATGKDKEIFRPQSVLIGMKKTLVFYKGR…	PPGFRFHPTDEEIIKFYVVPKVLDEAFVAAAIEDVNLNKYEPWELPEKVKMGE----KEWYFYSRKDRKYPTGIRTNRATEAGYWKATGKDKEIFHPPFTLIGMKKTLVFYKGRAPRGEKTNWIMHEYRLESSKKLXXXXXXXXXXXXXXXMAS--KEQWVVCRIFHKSTRLKKMVTLSYDMPMYTGAEHQQGFVDLDT------LPPLMEYDMSSTCVHAPLFPGASSYQLHDVGAGSSMMGSVALPMMNYHYIRNNHHHQMMANPTLPLPLYXXXXXXXXXXXXXGADQGLMVEAQPESGLASMMSQ-EDAVAGLRNNYPGNTAATAVGETSPMNMG	PPGFRFHPTDEE+I FY+ PKV + +F AI +V++NK EPWELP K KM KEWYFY +DRKYPTG RTNRAT+AGYWKATGKDKEIF P LIGMKKTLVFYKGRAPRGEKTNW+MHEYR+ES+ +S K++WVVCRIFHK+T +KK+V SY M + QQG LPP M M + ++ +SSYQL ++ ALPM ++ Q+ A P P PL G DQG + SG +SM+SQ +D +AG+ N ATA E S M+MG	PPGFRFHPTDEELIVFYLNPKVSNRSFCTRAIGEVDMNKSEPWELPAKAKMTAGDDMKEWYFYCHRDRKYPTGHRTNRATQAGYWKATGKDKEIFRPQSVLIGMKKTLVFYKGRAPRGEKTNWVMHEYRMESNNNNNENKVLSFLPTAKVTNSSSLKDEWVVCRIFHKTTGIKKLVMPSYPMAPVAMGDQQQGLGSSTAACIQTQLPPPMAMGMDPSTLYGTTAGASSSYQLPPPMPMGNVAELPALPMNGLYF-----GAQLQAPPP-PAPLSFYQQHMQLQMGHAG-DQGFIA-----SGPSSMVSQSQDDIAGVSN-------ATAT-EISSMDMG	LEIF	31
GNAC1_TraesCS7D01G543500.2		KQK02751 pep chromosome:Brachypodium_distachyon_v3.0:2:2537287:253888 0:-1 gene:BRADI_2g03448v3 transcript:KQK02751 gene_biotype:protein_coding transcript_biotype:protein_coding description:hypothetical protein		718	281 bits (718)	1e-75	47	167/349 (47%)	59	206/349 (59%)	7	27/349 (7%)	1	380	350	40-374 (335)	9-344 (336)	Query: 40 IQQKQLVLPPGFRFHPTDEEIIKFYVVPKVLDEAFVVAAIEDVNLNKYEPWELPEKAKMG 99 +QQ QL LPPGFRFHPTDEE+I FY+ PKV + +F AI +V++NK EPWELP KAKM Sbjct: 9 LQQGQLDLPPGFRFHPTDEELIVFYLNPKVSNRSFCTRAIGEVDMNKSEPWELPAKAKMT 68 Query: 100 E----KEWYFYSRKDRKYPTGIRTNRATEAGYWKATGKDKEIFQPPFTLIGMKKTLVFYK 155 KEWYFY +DRKYPTG RTNRAT+AGYWKATGKDKEIF+P LIGMKKTLVFYK Sbjct: 69 AGDDMKEWYFYCHRDRKYPTGHRTNRATQAGYWKATGKDKEIFRPQSVLIGMKKT…	IQQKQLVLPPGFRFHPTDEEIIKFYVVPKVLDEAFVVAAIEDVNLNKYEPWELPEKAKMGE----KEWYFYSRKDRKYPTGIRTNRATEAGYWKATGKDKEIFQPPFTLIGMKKTLVFYKGRAPRGEKTNWIMHEYRLESNKKLTSNPSIXXXXXXXXXXAS--KEQWVVCRIFHKSTGLKKMVTPSYNMPMYTGAEHQQ------AFVDLDTLPPLMEYDMSSTCAHAPLFPGASSYKSHDVGTGSSMMGSVALPMMNYHYIGNNHHHQMMA-NPTLPLSLYXXXXXXXXXXXXXGADQGLMVGAQPGSGLASMLSQ-EDTVAGLRNNYPGNTATTAVGETSLMNMGM	+QQ QL LPPGFRFHPTDEE+I FY+ PKV + +F AI +V++NK EPWELP KAKM KEWYFY +DRKYPTG RTNRAT+AGYWKATGKDKEIF+P LIGMKKTLVFYKGRAPRGEKTNW+MHEYR+ESN N + +S K++WVVCRIFHK+TG+KK+V PSY M + QQ A LPP M M + + +SSY+ ++ ALP MN Y G Q+ A P PLS Y DQG + SG +SM+SQ +D +AG+ N ++ +G ++ MGM	LQQGQLDLPPGFRFHPTDEELIVFYLNPKVSNRSFCTRAIGEVDMNKSEPWELPAKAKMTAGDDMKEWYFYCHRDRKYPTGHRTNRATQAGYWKATGKDKEIFRPQSVLIGMKKTLVFYKGRAPRGEKTNWVMHEYRMESNNNNNENKVLSFLPTAKVTNSSSLKDEWVVCRIFHKTTGIKKLVMPSYPMAPVAMGDQQQGLGSSTAACIQTQLPPPMAMGMDPSTLYGTTAGASSSYQLPPPMPMGNVAELPALP-MNGLYFG----AQLQAPPPPAPLSFY---QQHMQLQMGHAGDQGFI-----ASGPSSMVSQSQDDIAGVSNATATEISSMDMGGIAIDGMGM	LEIF	61
GNAC2_TraesCS7A01G152500.1		KQK02751 pep chromosome:Brachypodium_distachyon_v3.0:2:2537287:253888 0:-1 gene:BRADI_2g03448v3 transcript:KQK02751 gene_biotype:protein_coding transcript_biotype:protein_coding description:hypothetical protein		710	278 bits (710)	8e-75	47	177/369 (47%)	58	215/369 (58%)	13	49/369 (13%)	1	356	350	7-356 (350)	9-347 (339)	Query: 7 VQRQQLKFPQGFRFHPTDVEIITSYLVPKVLNKAFDPIAVGEVDLNKCEPWELPEKAKM- 65 +Q+ QL P GFRFHPTD E+I YL PKV N++F A+GEVD+NK EPWELP KAKM Sbjct: 9 LQQGQLDLPPGFRFHPTDEELIVFYLNPKVSNRSFCTRAIGEVDMNKSEPWELPAKAKMT 68 Query: 66 ---GEKEWYFFSQKDRKYPTGIRTNRATTAGYWKATGKDKEIFHHATTSLIGMKKTLVFY 122 KEWYF+ +DRKYPTG RTNRAT AGYWKATGKDKEIF + LIGMKKTLVFY Sbjct: 69 AGDDMKEWYFYCHRDRKYPTGHRTNRATQAGYWKATGKDKEIFRPQSV-LIGMKKTLVFY…	VQRQQLKFPQGFRFHPTDVEIITSYLVPKVLNKAFDPIAVGEVDLNKCEPWELPEKAKM----GEKEWYFFSQKDRKYPTGIRTNRATTAGYWKATGKDKEIFHHATTSLIGMKKTLVFYKGRAPRGEKTNWVMHEYRLESGKQGTPSLPID-ITTATAINASS-KEEYVVCRIFHKSTGLKKVVMSSYAIPMPMSMGGEEQHGFLESGT-------LPPFMGYGXXXXXXXXXXXXXXXXYQLHDTGARSSMMGTAVLLMMNDRYFGNHHYQNMATPPRPLVSFYXXXXXXXXXXXXXXXXXXXXXXIGADEGLMIGVEPGSGPSSIVSQ-EDTLARLSSNDVATTAEEISSVNMG-----TDGMWKY	+Q+ QL P GFRFHPTD E+I YL PKV N++F A+GEVD+NK EPWELP KAKM KEWYF+ +DRKYPTG RTNRAT AGYWKATGKDKEIF + LIGMKKTLVFYKGRAPRGEKTNWVMHEYR+ES + + + TA N+SS K+E+VVCRIFHK+TG+KK+VM SY + P++MG ++Q L S T LPP M G YQL + + L MN YFG Q A PP +SFY D+G + SGPSS+VSQ +D +A +S+ TA EISS++MG GMWK+	LQQGQLDLPPGFRFHPTDEELIVFYLNPKVSNRSFCTRAIGEVDMNKSEPWELPAKAKMTAGDDMKEWYFYCHRDRKYPTGHRTNRATQAGYWKATGKDKEIFRPQSV-LIGMKKTLVFYKGRAPRGEKTNWVMHEYRMESNNNNNENKVLSFLPTAKVTNSSSLKDEWVVCRIFHKTTGIKKLVMPSYPM-APVAMGDQQQG--LGSSTAACIQTQLPPPMAMGMDPSTLYGTTAGASSSYQLPPPMPMGN-VAELPALPMNGLYFG---AQLQAPPPPAPLSFYQQHMQLQMGH-------------AGDQGFI-----ASGPSSMVSQSQDDIAGVSN----ATATEISSMDMGGIAIDGMGMWKF	LEIF	91
GNAC2_TraesCS7B01G056300.1		KQK02751 pep chromosome:Brachypodium_distachyon_v3.0:2:2537287:253888 0:-1 gene:BRADI_2g03448v3 transcript:KQK02751 gene_biotype:protein_coding transcript_biotype:protein_coding description:hypothetical protein		672	263 bits (672)	2e-70	47	168/357 (47%)	56	203/357 (56%)	12	43/357 (12%)	1	357	350	7-350 (344)	9-335 (327)	Query: 7 VQRQQLKFPQGFRFHPTDVEIITSYLVPKVLNKAFDPIAIGEVDLNKCEPWELPEKAKM- 65 +Q+ QL P GFRFHPTD E+I YL PKV N++F AIGEVD+NK EPWELP KAKM Sbjct: 9 LQQGQLDLPPGFRFHPTDEELIVFYLNPKVSNRSFCTRAIGEVDMNKSEPWELPAKAKMT 68 Query: 66 ---GEKEWYFFSQKDRKYPTGIRTNRATTSGYWKATGKDKEIFHHVTTSLIGMKKTLVFY 122 KEWYF+ +DRKYPTG RTNRAT +GYWKATGKDKEIF + LIGMKKTLVFY Sbjct: 69 AGDDMKEWYFYCHRDRKYPTGHRTNRATQAGYWKATGKDKEIFRPQSV-LIGMKKTLVFY…	VQRQQLKFPQGFRFHPTDVEIITSYLVPKVLNKAFDPIAIGEVDLNKCEPWELPEKAKM----GEKEWYFFSQKDRKYPTGIRTNRATTSGYWKATGKDKEIFHHVTTSLIGMKKTLVFYKGRAPRGEKTNWVMHEYRLECGKQGTPG-LPTDITTATAINASS-KEEYVVCRIFHKSTGLKKVVVSSYAIPMSMPMGAEEQHAFHESGT------LPPFMGYGAXXXXXXXXXXXXXXXYQLHDVGARSSMMGSAVLPMMNDHYFRNHHYQNMATPPRPLVSFYXXXXXXXXXXXXXXXXXXXXXXXIGADEGLMIGVEPGSGPSSIVSQ-EDTLARFSSNDVATTADEISSVNMG	+Q+ QL P GFRFHPTD E+I YL PKV N++F AIGEVD+NK EPWELP KAKM KEWYF+ +DRKYPTG RTNRAT +GYWKATGKDKEIF + LIGMKKTLVFYKGRAPRGEKTNWVMHEYR+E + + + TA N+SS K+E+VVCRIFHK+TG+KK+V+ SY PM+ ++Q S LPP M G YQL ++ LP MN YF Q A PP +SFY D+G + SGPSS+VSQ +D +A S+ TA EISS++MG	LQQGQLDLPPGFRFHPTDEELIVFYLNPKVSNRSFCTRAIGEVDMNKSEPWELPAKAKMTAGDDMKEWYFYCHRDRKYPTGHRTNRATQAGYWKATGKDKEIFRPQSV-LIGMKKTLVFYKGRAPRGEKTNWVMHEYRMESNNNNNENKVLSFLPTAKVTNSSSLKDEWVVCRIFHKTTGIKKLVMPSY--PMAPVAMGDQQQGLGSSTAACIQTQLPPPMAMGMDPSTLYGTTAGASSSYQLPPPMPMGNVAELPALP-MNGLYF---GAQLQAPPPPAPLSFYQQHMQLQMGH--------------AGDQGFI-----ASGPSSMVSQSQDDIAGVSN----ATATEISSMDMG	LEIF	121
GNAC2_TraesCS7D01G154200.1		KQK02751 pep chromosome:Brachypodium_distachyon_v3.0:2:2537287:253888 0:-1 gene:BRADI_2g03448v3 transcript:KQK02751 gene_biotype:protein_coding transcript_biotype:protein_coding description:hypothetical protein		714	279 bits (714)	3e-75	47	177/369 (47%)	59	218/369 (59%)	13	49/369 (13%)	1	356	350	7-356 (350)	9-347 (339)	Query: 7 VQRQQLKFPQGFRFHPTDVEIITSYLVPKVLNKAFDPIAVGEVDLNKCEPWELPEKAKM- 65 +Q+ QL P GFRFHPTD E+I YL PKV N++F A+GEVD+NK EPWELP KAKM Sbjct: 9 LQQGQLDLPPGFRFHPTDEELIVFYLNPKVSNRSFCTRAIGEVDMNKSEPWELPAKAKMT 68 Query: 66 ---GEKEWYFFSQKDRKYPTGIRTNRATTAGYWKATGKDKEIFHHATTSLIGMKKTLVFY 122 KEWYF+ +DRKYPTG RTNRAT AGYWKATGKDKEIF + LIGMKKTLVFY Sbjct: 69 AGDDMKEWYFYCHRDRKYPTGHRTNRATQAGYWKATGKDKEIFRPQSV-LIGMKKTLVFY…	VQRQQLKFPQGFRFHPTDVEIITSYLVPKVLNKAFDPIAVGEVDLNKCEPWELPEKAKM----GEKEWYFFSQKDRKYPTGIRTNRATTAGYWKATGKDKEIFHHATTSLIGMKKTLVFYKGRAPRGDKTNWVMHEYRLESGKQGTPS-LPTDITTATAINASS-KEEYVVCRIFHKSTGLKKVVMSSYAIPMPMSMGAEEQHGFLESGT-------LPPFMGYGXXXXXXXXXXXXXXXXYQLHDAGARSSMMGSAVLPMMNDHYFGNHHYQNMATPPRPLVSFYHHDPRXXXXXXXXXXXXXXXXXIGADEGLMIGVEPGSGPSSIVSQ-EDTLARLSSNDVATTADEISSVNMG-----TDGMWKY	+Q+ QL P GFRFHPTD E+I YL PKV N++F A+GEVD+NK EPWELP KAKM KEWYF+ +DRKYPTG RTNRAT AGYWKATGKDKEIF + LIGMKKTLVFYKGRAPRG+KTNWVMHEYR+ES + + + + TA N+SS K+E+VVCRIFHK+TG+KK+VM SY + P++MG ++Q L S T LPP M G YQL ++ LP MN YFG Q A PP +SFY + D+G + SGPSS+VSQ +D +A +S+ TA EISS++MG GMWK+	LQQGQLDLPPGFRFHPTDEELIVFYLNPKVSNRSFCTRAIGEVDMNKSEPWELPAKAKMTAGDDMKEWYFYCHRDRKYPTGHRTNRATQAGYWKATGKDKEIFRPQSV-LIGMKKTLVFYKGRAPRGEKTNWVMHEYRMESNNNNNENKVLSFLPTAKVTNSSSLKDEWVVCRIFHKTTGIKKLVMPSYPM-APVAMGDQQQG--LGSSTAACIQTQLPPPMAMGMDPSTLYGTTAGASSSYQLPPPMPMGNVAELPALP-MNGLYFG---AQLQAPPPPAPLSFYQQHMQLQMGH-------------AGDQGFI-----ASGPSSMVSQSQDDIAGVSN----ATATEISSMDMGGIAIDGMGMWKF	LEIF	151
GNAC3_TraesCS5A01G245900.2		KQK02751 pep chromosome:Brachypodium_distachyon_v3.0:2:2537287:253888 0:-1 gene:BRADI_2g03448v3 transcript:KQK02751 gene_biotype:protein_coding transcript_biotype:protein_coding description:hypothetical protein		625	245 bits (625)	5e-65	56	133/234 (56%)	64	151/234 (64%)	5	14/234 (5%)	1	328	350	18-239 (222)	17-248 (232)	Query: 18 PSGFRFHPTDEEIITSYLVPKVLNPTFTAIAIAEVDLNKNDPYELPKKAKMGE----KEW 73 P GFRFHPTDEE+I YL PKV N +F AI EVD+NK++P+ELP KAKM KEW Sbjct: 17 PPGFRFHPTDEELIVFYLNPKVSNRSFCTRAIGEVDMNKSEPWELPAKAKMTAGDDMKEW 76 Query: 74 YFYCQKDRKYPTGIQTNRATKAGYWKATGKDKEIFHPLPTLIGMKKTLVFYKGRAPRGEK 133 YFYC +DRKYPTG +TNRAT+AGYWKATGKDKEIF P LIGMKKTLVFYKGRAPRGEK Sbjct: 77 YFYCHRDRKYPTGHRTNRATQAGYWKATGKDKEIFRPQSVLIGMKKTLVFYKGR…	PSGFRFHPTDEEIITSYLVPKVLNPTFTAIAIAEVDLNKNDPYELPKKAKMGE----KEWYFYCQKDRKYPTGIQTNRATKAGYWKATGKDKEIFHPLPTLIGMKKTLVFYKGRAPRGEKTNWVMHEYRLEISKQPAYGP--STXXXXXXXXXXXXXXERVVCKIFHKNIGVKKVVTPSYAMHMPMFIGGEQQQG---SLNSC---TFPPPMDYGXXXXXXXXXXXXEDSSYQL	P GFRFHPTDEE+I YL PKV N +F AI EVD+NK++P+ELP KAKM KEWYFYC +DRKYPTG +TNRAT+AGYWKATGKDKEIF P LIGMKKTLVFYKGRAPRGEKTNWVMHEYR+E + S E VVC+IFHK G+KK+V PSY M P+ + G+QQQG S +C PPPM G SSYQL	PPGFRFHPTDEELIVFYLNPKVSNRSFCTRAIGEVDMNKSEPWELPAKAKMTAGDDMKEWYFYCHRDRKYPTGHRTNRATQAGYWKATGKDKEIFRPQSVLIGMKKTLVFYKGRAPRGEKTNWVMHEYRMESNNNNNENKVLSFLPTAKVTNSSSLKDEWVVCRIFHKTTGIKKLVMPSYPM-APVAM-GDQQQGLGSSTAACIQTQLPPPMAMGMDPSTLYGTTAGASSSYQL	LEIF	181
GNAC4_TraesCS7A01G194700.1		KQK02751 pep chromosome:Brachypodium_distachyon_v3.0:2:2537287:253888 0:-1 gene:BRADI_2g03448v3 transcript:KQK02751 gene_biotype:protein_coding transcript_biotype:protein_coding description:hypothetical protein		600	235 bits (600)	4e-62	42	149/353 (42%)	54	191/353 (54%)	10	38/353 (10%)	1	349	350	15-349 (335)	15-347 (333)	Query: 15 NLPAGFRFHPTDMEIITFYLVRKVLKKPFDVTVIEEVDLNKCEPWDLQNNVNMGE----K 70 +LP GFRFHPTD E+I FYL KV + F I EVD+NK EPW+L M K Sbjct: 15 DLPPGFRFHPTDEELIVFYLNPKVSNRSFCTRAIGEVDMNKSEPWELPAKAKMTAGDDMK 74 Query: 71 DQYFFSKKDLKYPTGVRTNRATNAGYWKATGKDKEIVHPPTMSLIGMKKTLVFYKGRAPR 130 + YF+ +D KYPTG RTNRAT AGYWKATGKDKEI P ++ LIGMKKTLVFYKGRAPR Sbjct: 75 EWYFYCHRDRKYPTGHRTNRATQAGYWKATGKDKEIFRPQSV-LIGMKKTLVFYKGRAPR…	NLPAGFRFHPTDMEIITFYLVRKVLKKPFDVTVIEEVDLNKCEPWDLQNNVNMGE----KDQYFFSKKDLKYPTGVRTNRATNAGYWKATGKDKEIVHPPTMSLIGMKKTLVFYKGRAPRGEKTNWIMHEYRLEMGKQHTPDLPTDIVRAASINASS--KEEYVICRIFHKSTGLRKVVXXXXXXXXXXXXGVEQQQGFLESNT------LAPLMDYDVXXXXXXXXXXXXXXXYQMHNFGAESFIMGSAVLPMMNNQYFENHHHQMMVAPPQSSMSVYNNQQQQMMHMSAEQGFMVGVDPGSGTSSIVS-DEDVLTGTSNNIQGNGVATISSEISSVNMG---MD--GMWNY	+LP GFRFHPTD E+I FYL KV + F I EVD+NK EPW+L M K+ YF+ +D KYPTG RTNRAT AGYWKATGKDKEI P ++ LIGMKKTLVFYKGRAPRGEKTNW+MHEYR+E + + + A + SS K+E+V+CRIFHK+TG++K+V +QQQG S L P M + YQ+ + LP MN YF Q+ PP + +S Y Q M + +QGF+ SG SS+VS +D + G SN ++EISS++MG +D GMW +	DLPPGFRFHPTDEELIVFYLNPKVSNRSFCTRAIGEVDMNKSEPWELPAKAKMTAGDDMKEWYFYCHRDRKYPTGHRTNRATQAGYWKATGKDKEIFRPQSV-LIGMKKTLVFYKGRAPRGEKTNWVMHEYRMESNNNNNENKVLSFLPTAKVTNSSSLKDEWVVCRIFHKTTGIKKLVMPSYPMAPVAMG--DQQQGLGSSTAACIQTQLPPPMAMGMDPSTLYGTTAGASSSYQLPPPMPMGNVAELPALP-MNGLYF---GAQLQAPPPPAPLSFYQQHMQLQMGHAGDQGFI-----ASGPSSMVSQSQDDIAGVSN--------ATATEISSMDMGGIAIDGMGMWKF	LEIF	241
GNAC4_TraesCS7B01G100300.1		KQK02751 pep chromosome:Brachypodium_distachyon_v3.0:2:2537287:253888 0:-1 gene:BRADI_2g03448v3 transcript:KQK02751 gene_biotype:protein_coding transcript_biotype:protein_coding description:hypothetical protein		644	252 bits (644)	3e-67	46	151/326 (46%)	57	189/326 (57%)	7	25/326 (7%)	1	323	350	9-321 (313)	10-323 (314)	Query: 9 QQKHLNLPAGFRFHPTDLEIITFYLVRKVLKKPFDVIVIEEVDLNKCEPWDLPNNVNMGE 68 QQ L+LP GFRFHPTD E+I FYL KV + F I EVD+NK EPW+LP M Sbjct: 10 QQGQLDLPPGFRFHPTDEELIVFYLNPKVSNRSFCTRAIGEVDMNKSEPWELPAKAKMTA 69 Query: 69 ----KDQYFFSKKDLKYPTGVRTNWATNAGYWKATGKDKEILHPPTMSLIGMKKTLVFYK 124 K+ YF+ +D KYPTG RTN AT AGYWKATGKDKEI P ++ LIGMKKTLVFYK Sbjct: 70 GDDMKEWYFYCHRDRKYPTGHRTNRATQAGYWKATGKDKEIFRPQSV-LIGMKKTLVFYK 1…	QQKHLNLPAGFRFHPTDLEIITFYLVRKVLKKPFDVIVIEEVDLNKCEPWDLPNNVNMGE----KDQYFFSKKDLKYPTGVRTNWATNAGYWKATGKDKEILHPPTMSLIGMKKTLVFYKGRAPRGEKTNWIMHEYRLEMGKQHTPDLPTDIVRAASINGSS--KEEYVVCRIFHKSTGLKKVVTPSYSIPIPMSMGAEQQQGFLESNT------LAPLMDYDVXXXXXXXXXXXXXXXYQMHNFGAGSSMMGSAVLPMMNNQYFENHRHQMMVAPPQSSMSFYNNQQQQMMHMSAEQGFMVGVDPGSGTSSIVSH-EDVLTGTSN	QQ L+LP GFRFHPTD E+I FYL KV + F I EVD+NK EPW+LP M K+ YF+ +D KYPTG RTN AT AGYWKATGKDKEI P ++ LIGMKKTLVFYKGRAPRGEKTNW+MHEYR+E + + + A + SS K+E+VVCRIFHK+TG+KK+V PSY + P++MG +QQQG S L P M + YQ+ ++ LP MN YF Q+ PP + +SFY Q M + +QGF+ SG SS+VS +D + G SN	QQGQLDLPPGFRFHPTDEELIVFYLNPKVSNRSFCTRAIGEVDMNKSEPWELPAKAKMTAGDDMKEWYFYCHRDRKYPTGHRTNRATQAGYWKATGKDKEIFRPQSV-LIGMKKTLVFYKGRAPRGEKTNWVMHEYRMESNNNNNENKVLSFLPTAKVTNSSSLKDEWVVCRIFHKTTGIKKLVMPSYPM-APVAMG-DQQQGLGSSTAACIQTQLPPPMAMGMDPSTLYGTTAGASSSYQLPPPMPMGNVAELPALP-MNGLYF---GAQLQAPPPPAPLSFYQQHMQLQMGHAGDQGFI-----ASGPSSMVSQSQDDIAGVSN	LEIF	271
GNAC4_TraesCS7D01G196300.1		KQK02751 pep chromosome:Brachypodium_distachyon_v3.0:2:2537287:253888 0:-1 gene:BRADI_2g03448v3 transcript:KQK02751 gene_biotype:protein_coding transcript_biotype:protein_coding description:hypothetical protein		607	238 bits (607)	7e-63	42	150/353 (42%)	54	193/353 (54%)	10	38/353 (10%)	1	349	350	15-349 (335)	15-347 (333)	Query: 15 NLPAGFRFHPTDVEIITFYLVHKVLKKPFDVIVIEEVDLNKCEPWDLPNNVNMGE----K 70 +LP GFRFHPTD E+I FYL KV + F I EVD+NK EPW+LP M K Sbjct: 15 DLPPGFRFHPTDEELIVFYLNPKVSNRSFCTRAIGEVDMNKSEPWELPAKAKMTAGDDMK 74 Query: 71 DQYFFSKKDLKYPTGVRTNRATNAGYWKATGKDKEIVHPPTMSLVGMKKTLVFYKGRAPR 130 + YF+ +D KYPTG RTNRAT AGYWKATGKDKEI P ++ L+GMKKTLVFYKGRAPR Sbjct: 75 EWYFYCHRDRKYPTGHRTNRATQAGYWKATGKDKEIFRPQSV-LIGMKKTLVFYKGRAP…	NLPAGFRFHPTDVEIITFYLVHKVLKKPFDVIVIEEVDLNKCEPWDLPNNVNMGE----KDQYFFSKKDLKYPTGVRTNRATNAGYWKATGKDKEIVHPPTMSLVGMKKTLVFYKGRAPRGEKTNWIMHEYRLEMGKQHTPDLPTDIVRAASINATS--KEEYVVCRIFHKSTGLKKVVXXXXXXXXXXXXGEEQQQGFLESNT------LAPLMDYDVXXXXXXXXXXXXXXXYQMHNFGAGASMMGSAVLPMMNNQYFENHHHQMMVAPPQSSMSFYNNQQQQMMHMSAEQDFMVGVDPGSGTSSIVSH-EDVLTGTSNNIQGNAGATISSEISSVNMG---MD--GMWNY	+LP GFRFHPTD E+I FYL KV + F I EVD+NK EPW+LP M K+ YF+ +D KYPTG RTNRAT AGYWKATGKDKEI P ++ L+GMKKTLVFYKGRAPRGEKTNW+MHEYR+E + + + A + +S K+E+VVCRIFHK+TG+KK+V +QQQG S L P M + YQ+ ++ LP MN YF Q+ PP + +SFY Q M + +Q F+ SG SS+VS +D + G SN ++EISS++MG +D GMW +	DLPPGFRFHPTDEELIVFYLNPKVSNRSFCTRAIGEVDMNKSEPWELPAKAKMTAGDDMKEWYFYCHRDRKYPTGHRTNRATQAGYWKATGKDKEIFRPQSV-LIGMKKTLVFYKGRAPRGEKTNWVMHEYRMESNNNNNENKVLSFLPTAKVTNSSSLKDEWVVCRIFHKTTGIKKLVMPSYPMAPVAMG--DQQQGLGSSTAACIQTQLPPPMAMGMDPSTLYGTTAGASSSYQLPPPMPMGNVAELPALP-MNGLYF---GAQLQAPPPPAPLSFYQQHMQLQMGHAGDQGFI-----ASGPSSMVSQSQDDIAGVSN--------ATATEISSMDMGGIAIDGMGMWKF	LEIF	301
>KQK02751 pep chromosome:Brachypodium_distachyon_v3.0:2:2537287:2538880:-1 gene:BRADI_2g03448v3 transcript:KQK02751 gene_biotype:protein_coding transcript_biotype:protein_coding description:hypothetical protein
MGDMQQQHLQQGQLDLPPGFRFHPTDEELIVFYLNPKVSNRSFCTRAIGEVDMNKSEPWELPAKAKMTAGDDMKEWYFYCHRDRKYPTGHRTNRATQAGYWKATGKDKEIFRPQSVLIGMKKTLVFYKGRAPRGEKTNWVMHEYRMESNNNNNENKVLSFLPTAKVTNSSSLKDEWVVCRIFHKTTGIKKLVMPSYPMAPVAMGDQQQGLGSSTAACIQTQLPPPMAMGMDPSTLYGTTAGASSSYQLPPPMPMGNVAELPALPMNGLYFGAQLQAPPPPAPLSFYQQHMQLQMGHAGDQGFIASGPSSMVSQSQDDIAGVSNATATEISSMDMGGIAIDGMGMWKFQKY

## Sheet: H. vulgare
Query	Query Accnum	Subject	Subject Accnum	Score	Score Text	Expect	Identities %	Identities Text	Positives %	Positives Text	Gaps %	Gaps Text	Iteration	Length Query	Length Subject	Position Query	Position Subject	Alignment	Query Aligned Sequence	Consensus Aligned Sequence	Subject Aligned Sequence	Warnings	Blast_ID
GNAC1_TraesCS7A01G569100.1		HORVU7Hr1G122680.1 pep chromosome:IBSC_v2:chr7H:656909694:656911652:1 gene:HORVU7Hr1G122680 transcript:HORVU7Hr1G122680.1 gene_biotype:protein_coding transcript_biotype:protein_coding		1493	579 bits (1493)	1e-165	77	283/365 (77%)	83	304/365 (83%)	0	1/365 (0%)	1	380	370	16-380 (365)	7-370 (364)	Query: 16 VASNITITPESVAHKASTMADHXXXXXXXXXXPPGFRFHPTDEEIIKFYVVPKVLDEAFV 75 VASNI+IT ES+A KASTM DH PPGFRFHPTDEEIIKFYVVPKVLDEAFV Sbjct: 7 VASNISITLESIAEKASTMTDHLQVQQQALELPPGFRFHPTDEEIIKFYVVPKVLDEAFV 66 Query: 76 AAAIEDVNLNKYEPWELPEKAKMGEKEWYFYSRKDRKYPTGIRTNRATETGYWKATGKDK 135 AAAIE VNLNKYEPWELPEKAKMGE EWYFYSRKDRKYPTGIRTNRAT+ GYWKATGKDK Sbjct: 67 AAAIEVVNLNKYEPWELPEKAKMGENEWYFYSRKDRKYPTGIRTNRATDVGYWK…	VASNITITPESVAHKASTMADHXXXXXXXXXXPPGFRFHPTDEEIIKFYVVPKVLDEAFVAAAIEDVNLNKYEPWELPEKAKMGEKEWYFYSRKDRKYPTGIRTNRATETGYWKATGKDKEIFQPPFKLIGMKKTLVFYKGRAPRGEKTNWIMHEYRLESSKKLTSNPSITTRTVTRTNMASKEQWVVCRIFHKSTGLKKMVTPSYDMPMYTGAEHQQGFVDLDTLPPLMEYDMSSTCAHAPLFPGASSYKSHDVGTGSSMMGSVALPIMNYHYIGNNHQHQMMVNPTLPLSLYXXXXXXXXXXXXIGADQGLMVGAQPGGGLASMLSQEDVVAGLRNNYPGNTAATAVGETSLMNMGMDDIWQN	VASNI+IT ES+A KASTM DH PPGFRFHPTDEEIIKFYVVPKVLDEAFVAAAIE VNLNKYEPWELPEKAKMGE EWYFYSRKDRKYPTGIRTNRAT+ GYWKATGKDKEIF PP LIGMKKTLVFYKGRAPRGEKTNW+MHEYR+ESSK+L SN + T ++ T ASKEQWVVCRIFHKSTGLKKMV PSYDMPM AEHQ FV LDTLPPLM+YDMSST AH PLFPGA+SY+ H+V +GSSMMGSVALP+MN HY GN+H HQ+M PTLPLSLY +GADQG MVGA+PG G++SMLSQED VAGLRNNYPGNT ATAVGETS MNMGMDDIWQN	VASNISITLESIAEKASTMTDHLQVQQQALELPPGFRFHPTDEEIIKFYVVPKVLDEAFVAAAIEVVNLNKYEPWELPEKAKMGENEWYFYSRKDRKYPTGIRTNRATDVGYWKATGKDKEIFDPPLTLIGMKKTLVFYKGRAPRGEKTNWVMHEYRIESSKQLISNSTTATSRISTTKAASKEQWVVCRIFHKSTGLKKMVMPSYDMPMSMAAEHQHDFVGLDTLPPLMDYDMSSTLAHPPLFPGATSYQLHNVESGSSMMGSVALPMMNDHYYGNHH-HQVMAAPTLPLSLYQHQQQHQQMMIHMGADQGFMVGAEPGSGMSSMLSQEDAVAGLRNNYPGNTTATAVGETSWMNMGMDDIWQN	LEIF	1
GNAC1_TraesCS7B01G489500.2		HORVU7Hr1G122680.1 pep chromosome:IBSC_v2:chr7H:656909694:656911652:1 gene:HORVU7Hr1G122680 transcript:HORVU7Hr1G122680.1 gene_biotype:protein_coding transcript_biotype:protein_coding		1381	536 bits (1381)	1e-152	75	263/347 (75%)	79	277/347 (79%)	0	1/347 (0%)	1	347	370	1-347 (347)	25-370 (346)	Query: 1 MADHXXXXXXXXXXPPGFRFHPTDEEIIKFYVVPKVLDEAFVAAAIEDVNLNKYEPWELP 60 M DH PPGFRFHPTDEEIIKFYVVPKVLDEAFVAAAIE VNLNKYEPWELP Sbjct: 25 MTDHLQVQQQALELPPGFRFHPTDEEIIKFYVVPKVLDEAFVAAAIEVVNLNKYEPWELP 84 Query: 61 EKVKMGEKEWYFYSRKDRKYPTGIRTNRATEAGYWKATGKDKEIFHPPFTLIGMKKTLVF 120 EK KMGE EWYFYSRKDRKYPTGIRTNRAT+ GYWKATGKDKEIF PP TLIGMKKTLVF Sbjct: 85 EKAKMGENEWYFYSRKDRKYPTGIRTNRATDVGYWKATGKDKEIFDPPLTLIGM…	MADHXXXXXXXXXXPPGFRFHPTDEEIIKFYVVPKVLDEAFVAAAIEDVNLNKYEPWELPEKVKMGEKEWYFYSRKDRKYPTGIRTNRATEAGYWKATGKDKEIFHPPFTLIGMKKTLVFYKGRAPRGEKTNWIMHEYRLESSKKLXXXXXXXXXXXXXXXMASKEQWVVCRIFHKSTRLKKMVTLSYDMPMYTGAEHQQGFVDLDTLPPLMEYDMSSTCVHAPLFPGASSYQLHDVGAGSSMMGSVALPMMNYHYIRNNHHHQMMANPTLPLPLYXXXXXXXXXXXXXGADQGLMVEAQPESGLASMMSQEDAVAGLRNNYPGNTAATAVGETSPMNMGMDDIWRN	M DH PPGFRFHPTDEEIIKFYVVPKVLDEAFVAAAIE VNLNKYEPWELPEK KMGE EWYFYSRKDRKYPTGIRTNRAT+ GYWKATGKDKEIF PP TLIGMKKTLVFYKGRAPRGEKTNW+MHEYR+ESSK+L ASKEQWVVCRIFHKST LKKMV SYDMPM AEHQ FV LDTLPPLM+YDMSST H PLFPGA+SYQLH+V +GSSMMGSVALPMMN HY NHHHQ+MA PTLPL LY GADQG MV A+P SG++SM+SQEDAVAGLRNNYPGNT ATAVGETS MNMGMDDIW+N	MTDHLQVQQQALELPPGFRFHPTDEEIIKFYVVPKVLDEAFVAAAIEVVNLNKYEPWELPEKAKMGENEWYFYSRKDRKYPTGIRTNRATDVGYWKATGKDKEIFDPPLTLIGMKKTLVFYKGRAPRGEKTNWVMHEYRIESSKQLISNSTTATSRISTTKAASKEQWVVCRIFHKSTGLKKMVMPSYDMPMSMAAEHQHDFVGLDTLPPLMDYDMSSTLAHPPLFPGATSYQLHNVESGSSMMGSVALPMMNDHYY-GNHHHQVMAAPTLPLSLYQHQQQHQQMMIHMGADQGFMVGAEPGSGMSSMLSQEDAVAGLRNNYPGNTTATAVGETSWMNMGMDDIWQN	LEI	31
GNAC1_TraesCS7D01G543500.2		HORVU7Hr1G122680.1 pep chromosome:IBSC_v2:chr7H:656909694:656911652:1 gene:HORVU7Hr1G122680 transcript:HORVU7Hr1G122680.1 gene_biotype:protein_coding transcript_biotype:protein_coding		1535	595 bits (1535)	1e-170	79	291/367 (79%)	84	310/367 (84%)	0	1/367 (0%)	1	380	370	14-380 (367)	5-370 (366)	Query: 14 FMVASNITITPESIAHKASTMADHLQIQQKQLVLPPGFRFHPTDEEIIKFYVVPKVLDEA 73 FMVASNI+IT ESIA KASTM DHLQ+QQ+ L LPPGFRFHPTDEEIIKFYVVPKVLDEA Sbjct: 5 FMVASNISITLESIAEKASTMTDHLQVQQQALELPPGFRFHPTDEEIIKFYVVPKVLDEA 64 Query: 74 FVVAAIEDVNLNKYEPWELPEKAKMGEKEWYFYSRKDRKYPTGIRTNRATEAGYWKATGK 133 FV AAIE VNLNKYEPWELPEKAKMGE EWYFYSRKDRKYPTGIRTNRAT+ GYWKATGK Sbjct: 65 FVAAAIEVVNLNKYEPWELPEKAKMGENEWYFYSRKDRKYPTGIR…	FMVASNITITPESIAHKASTMADHLQIQQKQLVLPPGFRFHPTDEEIIKFYVVPKVLDEAFVVAAIEDVNLNKYEPWELPEKAKMGEKEWYFYSRKDRKYPTGIRTNRATEAGYWKATGKDKEIFQPPFTLIGMKKTLVFYKGRAPRGEKTNWIMHEYRLESNKKLTSNPSIXXXXXXXXXXASKEQWVVCRIFHKSTGLKKMVTPSYNMPMYTGAEHQQAFVDLDTLPPLMEYDMSSTCAHAPLFPGASSYKSHDVGTGSSMMGSVALPMMNYHYIGNNHHHQMMANPTLPLSLYXXXXXXXXXXXXXGADQGLMVGAQPGSGLASMLSQEDTVAGLRNNYPGNTATTAVGETSLMNMGMDDIWQN	FMVASNI+IT ESIA KASTM DHLQ+QQ+ L LPPGFRFHPTDEEIIKFYVVPKVLDEAFV AAIE VNLNKYEPWELPEKAKMGE EWYFYSRKDRKYPTGIRTNRAT+ GYWKATGKDKEIF PP TLIGMKKTLVFYKGRAPRGEKTNW+MHEYR+ES+K+L SN + ASKEQWVVCRIFHKSTGLKKMV PSY+MPM AEHQ FV LDTLPPLM+YDMSST AH PLFPGA+SY+ H+V +GSSMMGSVALPMMN HY G NHHHQ+MA PTLPLSLY GADQG MVGA+PGSG++SMLSQED VAGLRNNYPGNT TAVGETS MNMGMDDIWQN	FMVASNISITLESIAEKASTMTDHLQVQQQALELPPGFRFHPTDEEIIKFYVVPKVLDEAFVAAAIEVVNLNKYEPWELPEKAKMGENEWYFYSRKDRKYPTGIRTNRATDVGYWKATGKDKEIFDPPLTLIGMKKTLVFYKGRAPRGEKTNWVMHEYRIESSKQLISNSTTATSRISTTKAASKEQWVVCRIFHKSTGLKKMVMPSYDMPMSMAAEHQHDFVGLDTLPPLMDYDMSSTLAHPPLFPGATSYQLHNVESGSSMMGSVALPMMNDHYYG-NHHHQVMAAPTLPLSLYQHQQQHQQMMIHMGADQGFMVGAEPGSGMSSMLSQEDAVAGLRNNYPGNTTATAVGETSWMNMGMDDIWQN	LEIF	61
GNAC2_TraesCS7A01G152500.1		HORVU7Hr1G031260.1 pep chromosome:IBSC_v2:chr7H:63396714:63397883:1 gene:HORVU7Hr1G031260 transcript:HORVU7Hr1G031260.1 gene_biotype:protein_coding transcript_biotype:protein_coding		1418	550 bits (1418)	1e-156	76	274/357 (76%)	81	290/357 (81%)	1	4/357 (1%)	1	356	354	1-356 (356)	1-354 (354)	Query: 1 MADHLQVQRQQLKFPQGFRFHPTDVEIITSYLVPKVLNKAFDPIAVGEVDLNKCEPWELP 60 MADH+QVQRQQLKFP GFRFHPTDVEIITSYLVPKVLNKAF+ IAVGEVDLNKCEPWELP Sbjct: 1 MADHIQVQRQQLKFPTGFRFHPTDVEIITSYLVPKVLNKAFNAIAVGEVDLNKCEPWELP 60 Query: 61 EKAKMGEKEWYFFSQKDRKYPTGIRTNRATTAGYWKATGKDKEIFHHATTSLIGMKKTLV 120 EKA MGEKEWYFFSQKDRKYPTGIRTNRAT AGYWKATGKDKE+FH ATTSLIGMKKTLV Sbjct: 61 EKANMGEKEWYFFSQKDRKYPTGIRTNRATAAGYWKATGKDKEVFH…	MADHLQVQRQQLKFPQGFRFHPTDVEIITSYLVPKVLNKAFDPIAVGEVDLNKCEPWELPEKAKMGEKEWYFFSQKDRKYPTGIRTNRATTAGYWKATGKDKEIFHHATTSLIGMKKTLVFYKGRAPRGEKTNWVMHEYRLESGKQGTPSLPIDITTATAINASSKEEYVVCRIFHKSTGLKKVVMSSYAIPMPMSMGGEEQHGFLESGTLPPFMGYGXXXXX-XXXXXXXXXXXYQLHDTGARSSMMGTAVLLMMNDRYFGNHHYQNMATPPRPLVSFYXXXXXXXXXXXXXXXXXXXXXXIGADEGLMIGVEPGSGPSSIVSQEDTLARLSSNDVATTAEEISSVNMGTDGMWKY	MADH+QVQRQQLKFP GFRFHPTDVEIITSYLVPKVLNKAF+ IAVGEVDLNKCEPWELPEKA MGEKEWYFFSQKDRKYPTGIRTNRAT AGYWKATGKDKE+FH ATTSLIGMKKTLVFY GRAPRGEKTNWVMHEYRLESGKQGTP LP DITTA AINASSKEEYVVCRIFHKSTGLKKVVMSSYAIPMPMSMG +QHGFLESG LP MGYG YQLH+ G SSMMG+A+L MMND YFGNHHYQ M TPP+PL+S Y +GADEGLM+GVEPGSGPSSI+SQEDT+ LSSN V TTA+EISS+N+G DGM KY	MADHIQVQRQQLKFPTGFRFHPTDVEIITSYLVPKVLNKAFNAIAVGEVDLNKCEPWELPEKANMGEKEWYFFSQKDRKYPTGIRTNRATAAGYWKATGKDKEVFHQATTSLIGMKKTLVFYMGRAPRGEKTNWVMHEYRLESGKQGTPGLPTDITTAAAINASSKEEYVVCRIFHKSTGLKKVVMSSYAIPMPMSMGAAQQHGFLESGALPSLMGYGTSSSSPAPPSLLPAASSYQLHNVGVSSSMMGSAMLPMMNDHYFGNHHYQKMPTPPQPLMSSY---HQDHHQQQQQLIQMPMQMQMGADEGLMVGVEPGSGPSSILSQEDTVTGLSSNGVGTTADEISSMNIGMDGMLKY	LEI	91
GNAC2_TraesCS7B01G056300.1		HORVU7Hr1G031260.1 pep chromosome:IBSC_v2:chr7H:63396714:63397883:1 gene:HORVU7Hr1G031260 transcript:HORVU7Hr1G031260.1 gene_biotype:protein_coding transcript_biotype:protein_coding		1396	542 bits (1396)	1e-154	75	269/358 (75%)	80	287/358 (80%)	1	5/358 (1%)	1	357	354	1-357 (357)	1-354 (354)	Query: 1 MADHLQVQRQQLKFPQGFRFHPTDVEIITSYLVPKVLNKAFDPIAIGEVDLNKCEPWELP 60 MADH+QVQRQQLKFP GFRFHPTDVEIITSYLVPKVLNKAF+ IA+GEVDLNKCEPWELP Sbjct: 1 MADHIQVQRQQLKFPTGFRFHPTDVEIITSYLVPKVLNKAFNAIAVGEVDLNKCEPWELP 60 Query: 61 EKAKMGEKEWYFFSQKDRKYPTGIRTNRATTSGYWKATGKDKEIFHHVTTSLIGMKKTLV 120 EKA MGEKEWYFFSQKDRKYPTGIRTNRAT +GYWKATGKDKE+FH TTSLIGMKKTLV Sbjct: 61 EKANMGEKEWYFFSQKDRKYPTGIRTNRATAAGYWKATGKDKEVFHQ…	MADHLQVQRQQLKFPQGFRFHPTDVEIITSYLVPKVLNKAFDPIAIGEVDLNKCEPWELPEKAKMGEKEWYFFSQKDRKYPTGIRTNRATTSGYWKATGKDKEIFHHVTTSLIGMKKTLVFYKGRAPRGEKTNWVMHEYRLECGKQGTPGLPTDITTATAINASSKEEYVVCRIFHKSTGLKKVVVSSYAIPMSMPMGAEEQHAFHESGTLPPFMGYGAXXXX-XXXXXXXXXXXYQLHDVGARSSMMGSAVLPMMNDHYFRNHHYQNMATPPRPLVSFYXXXXXXXXXXXXXXXXXXXXXXXIGADEGLMIGVEPGSGPSSIVSQEDTLARFSSNDVATTADEISSVNMGTDDIWKY	MADH+QVQRQQLKFP GFRFHPTDVEIITSYLVPKVLNKAF+ IA+GEVDLNKCEPWELPEKA MGEKEWYFFSQKDRKYPTGIRTNRAT +GYWKATGKDKE+FH TTSLIGMKKTLVFY GRAPRGEKTNWVMHEYRLE GKQGTPGLPTDITTA AINASSKEEYVVCRIFHKSTGLKKVV+SSYAIPM M MGA +QH F ESG LP MGYG YQLH+VG SSMMGSA+LPMMNDHYF NHHYQ M TPP+PL+S Y +GADEGLM+GVEPGSGPSSI+SQEDT+ SSN V TTADEISS+N+G D + KY	MADHIQVQRQQLKFPTGFRFHPTDVEIITSYLVPKVLNKAFNAIAVGEVDLNKCEPWELPEKANMGEKEWYFFSQKDRKYPTGIRTNRATAAGYWKATGKDKEVFHQATTSLIGMKKTLVFYMGRAPRGEKTNWVMHEYRLESGKQGTPGLPTDITTAAAINASSKEEYVVCRIFHKSTGLKKVVMSSYAIPMPMSMGAAQQHGFLESGALPSLMGYGTSSSSPAPPSLLPAASSYQLHNVGVSSSMMGSAMLPMMNDHYFGNHHYQKMPTPPQPLMSSY----HQDHHQQQQQLIQMPMQMQMGADEGLMVGVEPGSGPSSILSQEDTVTGLSSNGVGTTADEISSMNIGMDGMLKY	LEI	122
GNAC2_TraesCS7D01G154200.1		HORVU7Hr1G031260.1 pep chromosome:IBSC_v2:chr7H:63396714:63397883:1 gene:HORVU7Hr1G031260 transcript:HORVU7Hr1G031260.1 gene_biotype:protein_coding transcript_biotype:protein_coding		1467	569 bits (1467)	1e-162	78	281/357 (78%)	82	296/357 (82%)	1	4/357 (1%)	1	356	354	1-356 (356)	1-354 (354)	Query: 1 MADHLQVQRQQLKFPQGFRFHPTDVEIITSYLVPKVLNKAFDPIAVGEVDLNKCEPWELP 60 MADH+QVQRQQLKFP GFRFHPTDVEIITSYLVPKVLNKAF+ IAVGEVDLNKCEPWELP Sbjct: 1 MADHIQVQRQQLKFPTGFRFHPTDVEIITSYLVPKVLNKAFNAIAVGEVDLNKCEPWELP 60 Query: 61 EKAKMGEKEWYFFSQKDRKYPTGIRTNRATTAGYWKATGKDKEIFHHATTSLIGMKKTLV 120 EKA MGEKEWYFFSQKDRKYPTGIRTNRAT AGYWKATGKDKE+FH ATTSLIGMKKTLV Sbjct: 61 EKANMGEKEWYFFSQKDRKYPTGIRTNRATAAGYWKATGKDKEVFH…	MADHLQVQRQQLKFPQGFRFHPTDVEIITSYLVPKVLNKAFDPIAVGEVDLNKCEPWELPEKAKMGEKEWYFFSQKDRKYPTGIRTNRATTAGYWKATGKDKEIFHHATTSLIGMKKTLVFYKGRAPRGDKTNWVMHEYRLESGKQGTPSLPTDITTATAINASSKEEYVVCRIFHKSTGLKKVVMSSYAIPMPMSMGAEEQHGFLESGTLPPFMGYGXXXXX-XXXXXXXXXXXYQLHDAGARSSMMGSAVLPMMNDHYFGNHHYQNMATPPRPLVSFYHHDPRXXXXXXXXXXXXXXXXXIGADEGLMIGVEPGSGPSSIVSQEDTLARLSSNDVATTADEISSVNMGTDGMWKY	MADH+QVQRQQLKFP GFRFHPTDVEIITSYLVPKVLNKAF+ IAVGEVDLNKCEPWELPEKA MGEKEWYFFSQKDRKYPTGIRTNRAT AGYWKATGKDKE+FH ATTSLIGMKKTLVFY GRAPRG+KTNWVMHEYRLESGKQGTP LPTDITTA AINASSKEEYVVCRIFHKSTGLKKVVMSSYAIPMPMSMGA +QHGFLESG LP MGYG YQLH+ G SSMMGSA+LPMMNDHYFGNHHYQ M TPP+PL+S YH D +GADEGLM+GVEPGSGPSSI+SQEDT+ LSSN V TTADEISS+N+G DGM KY	MADHIQVQRQQLKFPTGFRFHPTDVEIITSYLVPKVLNKAFNAIAVGEVDLNKCEPWELPEKANMGEKEWYFFSQKDRKYPTGIRTNRATAAGYWKATGKDKEVFHQATTSLIGMKKTLVFYMGRAPRGEKTNWVMHEYRLESGKQGTPGLPTDITTAAAINASSKEEYVVCRIFHKSTGLKKVVMSSYAIPMPMSMGAAQQHGFLESGALPSLMGYGTSSSSPAPPSLLPAASSYQLHNVGVSSSMMGSAMLPMMNDHYFGNHHYQKMPTPPQPLMSSYHQD---HHQQQQQLIQMPMQMQMGADEGLMVGVEPGSGPSSILSQEDTVTGLSSNGVGTTADEISSMNIGMDGMLKY	LEI	152
GNAC3_TraesCS5A01G245900.2		HORVU7Hr1G031260.1 pep chromosome:IBSC_v2:chr7H:63396714:63397883:1 gene:HORVU7Hr1G031260 transcript:HORVU7Hr1G031260.1 gene_biotype:protein_coding transcript_biotype:protein_coding		818	319 bits (818)	7e-87	54	180/328 (54%)	61	203/328 (61%)	6	21/328 (6%)	1	328	354	18-327 (310)	15-339 (325)	Query: 18 PSGFRFHPTDEEIITSYLVPKVLNPTFTAIAIAEVDLNKNDPYELPKKAKMGEKEWYFYC 77 P+GFRFHPTD EIITSYLVPKVLN F AIA+ EVDLNK +P+ELP+KA MGEKEWYF+ Sbjct: 15 PTGFRFHPTDVEIITSYLVPKVLNKAFNAIAVGEVDLNKCEPWELPEKANMGEKEWYFFS 74 Query: 78 QKDRKYPTGIQTNRATKAGYWKATGKDKEIFHPLPT-LIGMKKTLVFYKGRAPRGEKTNW 136 QKDRKYPTGI+TNRAT AGYWKATGKDKE+FH T LIGMKKTLVFY GRAPRGEKTNW Sbjct: 75 QKDRKYPTGIRTNRATAAGYWKATGKDKEVFHQATTSLIGMKKTLVFY…	PSGFRFHPTDEEIITSYLVPKVLNPTFTAIAIAEVDLNKNDPYELPKKAKMGEKEWYFYCQKDRKYPTGIQTNRATKAGYWKATGKDKEIFHPLPT-LIGMKKTLVFYKGRAPRGEKTNWVMHEYRLEISKQPAYGPSTXXXXXXXXXXXXXXERVVCKIFHKNIGVKKVVTPSYAMHMPMFIGGEQQQGSLNSCTFPPPMDYGXXXXX-XXXXXXXEDSSYQLHAARVGLAMTGSLVLPMVN-----NPHHEMMGGNP---MVSYXXXXXXX--------XXXXXGADQCFMVGVEPGSESSSMVSREGVDRLGNNVQGNGATTTID	P+GFRFHPTD EIITSYLVPKVLN F AIA+ EVDLNK +P+ELP+KA MGEKEWYF+ QKDRKYPTGI+TNRAT AGYWKATGKDKE+FH T LIGMKKTLVFY GRAPRGEKTNWVMHEYRLE KQ G T E VVC+IFHK+ G+KKVV SYA+ MPM +G QQ G L S P M YG SSYQLH V +M GS +LPM+N N H++ M P M SY GAD+ MVGVEPGS SS++S+E + NG TT D	PTGFRFHPTDVEIITSYLVPKVLNKAFNAIAVGEVDLNKCEPWELPEKANMGEKEWYFFSQKDRKYPTGIRTNRATAAGYWKATGKDKEVFHQATTSLIGMKKTLVFYMGRAPRGEKTNWVMHEYRLESGKQGTPGLPTDITTAAAINASSKEEYVVCRIFHKSTGLKKVVMSSYAIPMPMSMGAAQQHGFLESGALPSLMGYGTSSSSPAPPSLLPAASSYQLHNVGVSSSMMGSAMLPMMNDHYFGNHHYQKMPTPPQPLMSSYHQDHHQQQQQLIQMPMQMQMGADEGLMVGVEPGSGPSSILSQEDT---VTGLSSNGVGTTAD	LEIF	183
GNAC4_TraesCS7A01G194700.1		HORVU7Hr1G039700.1 pep chromosome:IBSC_v2:chr7H:105614119:105615560:1 gene:HORVU7Hr1G039700 transcript:HORVU7Hr1G039700.1 gene_biotype:protein_coding transcript_biotype:protein_coding description:NAC transcription factor [Source:UniProtKB/TrEMBL;Acc:G2ZH11]		1323	514 bits (1323)	1e-145	76	257/336 (76%)	80	272/336 (80%)	1	6/336 (1%)	1	349	346	15-349 (335)	16-346 (331)	Query: 15 NLPAGFRFHPTDMEIITFYLVRKVLKKPFDVTVIEEVDLNKCEPWDLQNNVNMGEKDQYF 74 NLP GFRFHPTDMEIITFYLV KVLKKPFD VIEEVDLNKCEPWDL N VNMG+ QYF Sbjct: 16 NLPQGFRFHPTDMEIITFYLVPKVLKKPFDTMVIEEVDLNKCEPWDLPNQVNMGDMAQYF 75 Query: 75 FSKKDLKYPTGVRTNRATNAGYWKATGKDKEIVHPPTMSLIGMKKTLVFYKGRAPRGEKT 134 FS+KDLKYPTGVRTNRATNAGYWKATGKDKEI HPPT SLIGMKKTLVFYKGRAPRGEKT Sbjct: 76 FSRKDLKYPTGVRTNRATNAGYWKATGKDKEIFHPPTRSLIGMKKT…	NLPAGFRFHPTDMEIITFYLVRKVLKKPFDVTVIEEVDLNKCEPWDLQNNVNMGEKDQYFFSKKDLKYPTGVRTNRATNAGYWKATGKDKEIVHPPTMSLIGMKKTLVFYKGRAPRGEKTNWIMHEYRLEMGKQHTPDLPTDIVRAASINASSKEEYVICRIFHKSTGLRKVVXXXXXXXXXXXXGVEQQQGFLESNTLAPLMDYDVXXXXXXXXXXXXXXXYQMHNFGAESFIMGSAVLPMMNNQYFENHHHQMMVAPPQSSMSVY-NNQQQQMMHMSAEQGFMVGVDPGSGTSSIVSDEDVLTGTSNNIQGNGVATISSEISSVNMGMDGMWNY	NLP GFRFHPTDMEIITFYLV KVLKKPFD VIEEVDLNKCEPWDL N VNMG+ QYFFS+KDLKYPTGVRTNRATNAGYWKATGKDKEI HPPT SLIGMKKTLVFYKGRAPRGEKTNWIMHEYRLE GK+ TP LPTDI RA +INASSKEEYV+CRIFHKSTGL+KV G EQQ F ESNT APLM+Y YQMHN G S +MGS VLPMMNN YFENHHHQM+VAPPQSS+S Y NNQQQQMMH+SA+QGF+VGVD GSGTSSIVS EDV+TG +NNIQGNG AT SSEISSVNMGMD MWNY	NLPQGFRFHPTDMEIITFYLVPKVLKKPFDTMVIEEVDLNKCEPWDLPNQVNMGDMAQYFFSRKDLKYPTGVRTNRATNAGYWKATGKDKEIFHPPTRSLIGMKKTLVFYKGRAPRGEKTNWIMHEYRLETGKKPTPGLPTDIARATTINASSKEEYVVCRIFHKSTGLKKV----RMPSYVMSMGAEQQHDFFESNTFAPLMNYS-TSSSSPLPPLSEGSLYQMHNIGVGSSMMGSDVLPMMNNHYFENHHHQMLVAPPQSSISFYNNNQQQQMMHISADQGFIVGVDAGSGTSSIVSQEDVVTGVNNNIQGNGGATTSSEISSVNMGMDDMWNY	LEIF	243
GNAC4_TraesCS7B01G100300.1		HORVU7Hr1G039700.1 pep chromosome:IBSC_v2:chr7H:105614119:105615560:1 gene:HORVU7Hr1G039700 transcript:HORVU7Hr1G039700.1 gene_biotype:protein_coding transcript_biotype:protein_coding description:NAC transcription factor [Source:UniProtKB/TrEMBL;Acc:G2ZH11]		1308	508 bits (1308)	1e-143	78	256/326 (78%)	82	270/326 (82%)	2	8/326 (2%)	1	323	346	1-323 (323)	1-321 (321)	Query: 1 MAVHLQVQ--QQKHLNLPAGFRFHPTDLEIITFYLVRKVLKKPFDVIVIEEVDLNKCEPW 58 MAVHLQ Q QQ HLNLP GFRFHPTD+EIITFYLV KVLKKPFD +VIEEVDLNKCEPW Sbjct: 1 MAVHLQAQEQQQHHLNLPQGFRFHPTDMEIITFYLVPKVLKKPFDTMVIEEVDLNKCEPW 60 Query: 59 DLPNNVNMGEKDQYFFSKKDLKYPTGVRTNWATNAGYWKATGKDKEILHPPTMSLIGMKK 118 DLPN VNMG+ QYFFS+KDLKYPTGVRTN ATNAGYWKATGKDKEI HPPT SLIGMKK Sbjct: 61 DLPNQVNMGDMAQYFFSRKDLKYPTGVRTNRATNAGYWKATGKDKEIF…	MAVHLQVQ--QQKHLNLPAGFRFHPTDLEIITFYLVRKVLKKPFDVIVIEEVDLNKCEPWDLPNNVNMGEKDQYFFSKKDLKYPTGVRTNWATNAGYWKATGKDKEILHPPTMSLIGMKKTLVFYKGRAPRGEKTNWIMHEYRLEMGKQHTPDLPTDIVRAASINGSSKEEYVVCRIFHKSTGLKKVVTPSYSIPIPMSMGAEQQQGFLESNTLAPLMDYDVXXXXXXXXXXXXXXXYQMHNFGAGSSMMGSAVLPMMNNQYFENHRHQMMVAPPQSSMSFY-NNQQQQMMHMSAEQGFMVGVDPGSGTSSIVSHEDVLTGTSNNI	MAVHLQ Q QQ HLNLP GFRFHPTD+EIITFYLV KVLKKPFD +VIEEVDLNKCEPWDLPN VNMG+ QYFFS+KDLKYPTGVRTN ATNAGYWKATGKDKEI HPPT SLIGMKKTLVFYKGRAPRGEKTNWIMHEYRLE GK+ TP LPTDI RA +IN SSKEEYVVCRIFHKSTGLKKV PSY MSMGAEQQ F ESNT APLM+Y YQMHN G GSSMMGS VLPMMNN YFENH HQM+VAPPQSS+SFY NNQQQQMMH+SA+QGF+VGVD GSGTSSIVS EDV+TG +NNI	MAVHLQAQEQQQHHLNLPQGFRFHPTDMEIITFYLVPKVLKKPFDTMVIEEVDLNKCEPWDLPNQVNMGDMAQYFFSRKDLKYPTGVRTNRATNAGYWKATGKDKEIFHPPTRSLIGMKKTLVFYKGRAPRGEKTNWIMHEYRLETGKKPTPGLPTDIARATTINASSKEEYVVCRIFHKSTGLKKVRMPSY----VMSMGAEQQHDFFESNTFAPLMNYS-TSSSSPLPPLSEGSLYQMHNIGVGSSMMGSDVLPMMNNHYFENHHHQMLVAPPQSSISFYNNNQQQQMMHISADQGFIVGVDAGSGTSSIVSQEDVVTGVNNNI	LEI	274
GNAC4_TraesCS7D01G196300.1		HORVU7Hr1G039700.1 pep chromosome:IBSC_v2:chr7H:105614119:105615560:1 gene:HORVU7Hr1G039700 transcript:HORVU7Hr1G039700.1 gene_biotype:protein_coding transcript_biotype:protein_coding description:NAC transcription factor [Source:UniProtKB/TrEMBL;Acc:G2ZH11]		1346	523 bits (1346)	1e-148	77	259/336 (77%)	82	276/336 (82%)	1	6/336 (1%)	1	349	346	15-349 (335)	16-346 (331)	Query: 15 NLPAGFRFHPTDVEIITFYLVHKVLKKPFDVIVIEEVDLNKCEPWDLPNNVNMGEKDQYF 74 NLP GFRFHPTD+EIITFYLV KVLKKPFD +VIEEVDLNKCEPWDLPN VNMG+ QYF Sbjct: 16 NLPQGFRFHPTDMEIITFYLVPKVLKKPFDTMVIEEVDLNKCEPWDLPNQVNMGDMAQYF 75 Query: 75 FSKKDLKYPTGVRTNRATNAGYWKATGKDKEIVHPPTMSLVGMKKTLVFYKGRAPRGEKT 134 FS+KDLKYPTGVRTNRATNAGYWKATGKDKEI HPPT SL+GMKKTLVFYKGRAPRGEKT Sbjct: 76 FSRKDLKYPTGVRTNRATNAGYWKATGKDKEIFHPPTRSLIGMKK…	NLPAGFRFHPTDVEIITFYLVHKVLKKPFDVIVIEEVDLNKCEPWDLPNNVNMGEKDQYFFSKKDLKYPTGVRTNRATNAGYWKATGKDKEIVHPPTMSLVGMKKTLVFYKGRAPRGEKTNWIMHEYRLEMGKQHTPDLPTDIVRAASINATSKEEYVVCRIFHKSTGLKKVVXXXXXXXXXXXXGEEQQQGFLESNTLAPLMDYDVXXXXXXXXXXXXXXXYQMHNFGAGASMMGSAVLPMMNNQYFENHHHQMMVAPPQSSMSFY-NNQQQQMMHMSAEQDFMVGVDPGSGTSSIVSHEDVLTGTSNNIQGNAGATISSEISSVNMGMDGMWNY	NLP GFRFHPTD+EIITFYLV KVLKKPFD +VIEEVDLNKCEPWDLPN VNMG+ QYFFS+KDLKYPTGVRTNRATNAGYWKATGKDKEI HPPT SL+GMKKTLVFYKGRAPRGEKTNWIMHEYRLE GK+ TP LPTDI RA +INA+SKEEYVVCRIFHKSTGLKKV G EQQ F ESNT APLM+Y YQMHN G G+SMMGS VLPMMNN YFENHHHQM+VAPPQSS+SFY NNQQQQMMH+SA+Q F+VGVD GSGTSSIVS EDV+TG +NNIQGN GAT SSEISSVNMGMD MWNY	NLPQGFRFHPTDMEIITFYLVPKVLKKPFDTMVIEEVDLNKCEPWDLPNQVNMGDMAQYFFSRKDLKYPTGVRTNRATNAGYWKATGKDKEIFHPPTRSLIGMKKTLVFYKGRAPRGEKTNWIMHEYRLETGKKPTPGLPTDIARATTINASSKEEYVVCRIFHKSTGLKKV----RMPSYVMSMGAEQQHDFFESNTFAPLMNYS-TSSSSPLPPLSEGSLYQMHNIGVGSSMMGSDVLPMMNNHYFENHHHQMLVAPPQSSISFYNNNQQQQMMHISADQGFIVGVDAGSGTSSIVSQEDVVTGVNNNIQGNGGATTSSEISSVNMGMDDMWNY	LEIF	305
>HORVU7Hr1G039700.1 pep chromosome:IBSC_v2:chr7H:105614119:105615560:1 gene:HORVU7Hr1G039700 transcript:HORVU7Hr1G039700.1 gene_biotype:protein_coding transcript_biotype:protein_coding description:NAC transcription factor [Source:UniProtKB/TrEMBL;Acc:G2ZH11]
MAVHLQAQEQQQHHLNLPQGFRFHPTDMEIITFYLVPKVLKKPFDTMVIEEVDLNKCEPWDLPNQVNMGDMAQYFFSRKDLKYPTGVRTNRATNAGYWKATGKDKEIFHPPTRSLIGMKKTLVFYKGRAPRGEKTNWIMHEYRLETGKKPTPGLPTDIARATTINASSKEEYVVCRIFHKSTGLKKVRMPSYVMSMGAEQQHDFFESNTFAPLMNYSTSSSSPLPPLSEGSLYQMHNIGVGSSMMGSDVLPMMNNHYFENHHHQMLVAPPQSSISFYNNNQQQQMMHISADQGFIVGVDAGSGTSSIVSQEDVVTGVNNNIQGNGGATTSSEISSVNMGMDDMWNY
>HORVU7Hr1G031260.1 pep chromosome:IBSC_v2:chr7H:63396714:63397883:1 gene:HORVU7Hr1G031260 transcript:HORVU7Hr1G031260.1 gene_biotype:protein_coding transcript_biotype:protein_coding
MADHIQVQRQQLKFPTGFRFHPTDVEIITSYLVPKVLNKAFNAIAVGEVDLNKCEPWELPEKANMGEKEWYFFSQKDRKYPTGIRTNRATAAGYWKATGKDKEVFHQATTSLIGMKKTLVFYMGRAPRGEKTNWVMHEYRLESGKQGTPGLPTDITTAAAINASSKEEYVVCRIFHKSTGLKKVVMSSYAIPMPMSMGAAQQHGFLESGALPSLMGYGTSSSSPAPPSLLPAASSYQLHNVGVSSSMMGSAMLPMMNDHYFGNHHYQKMPTPPQPLMSSYHQDHHQQQQQLIQMPMQMQMGADEGLMVGVEPGSGPSSILSQEDTVTGLSSNGVGTTADEISSMNIGMDGMLKY
>HORVU7Hr1G122680.1 pep chromosome:IBSC_v2:chr7H:656909694:656911652:1 gene:HORVU7Hr1G122680 transcript:HORVU7Hr1G122680.1 gene_biotype:protein_coding transcript_biotype:protein_coding
VIYIFMVASNISITLESIAEKASTMTDHLQVQQQALELPPGFRFHPTDEEIIKFYVVPKVLDEAFVAAAIEVVNLNKYEPWELPEKAKMGENEWYFYSRKDRKYPTGIRTNRATDVGYWKATGKDKEIFDPPLTLIGMKKTLVFYKGRAPRGEKTNWVMHEYRIESSKQLISNSTTATSRISTTKAASKEQWVVCRIFHKSTGLKKMVMPSYDMPMSMAAEHQHDFVGLDTLPPLMDYDMSSTLAHPPLFPGATSYQLHNVESGSSMMGSVALPMMNDHYYGNHHHQVMAAPTLPLSLYQHQQQHQQMMIHMGADQGFMVGAEPGSGMSSMLSQEDAVAGLRNNYPGNTTATAVGETSWMNMGMDDIWQN

## Sheet: O. sativa
Query	Query Accnum	Subject	Subject Accnum	Score	Score Text	Expect	Identities %	Identities Text	Positives %	Positives Text	Gaps %	Gaps Text	Iteration	Length Query	Length Subject	Position Query	Position Subject	Alignment	Query Aligned Sequence	Consensus Aligned Sequence	Subject Aligned Sequence	Warnings	Blast_ID
GNAC1_TraesCS7A01G569100.1		Os01t0393100-01 pep chromosome:IRGSP-1.0:1:16720752:16722617:-1 gene:Os01g0393100 transcript:Os01t0393100-01 gene_biotype:protein_coding transcript_biotype:protein_coding gene_symbol:ONAC026 description:Similar to CUC2		614	241 bits (614)	7e-64	65	118/180 (65%)	75	136/180 (75%)	3	7/180 (3%)	1	380	328	48-225 (178)	15-189 (175)	Query: 48 PPGFRFHPTDEEIIKFYVVPKVLDE-AFVAAAIEDVNLNKYEPWELPEKAKM-GEKEWYF 105 PPGFRFHPTDEEII FY+ PKV+D F AAI +V+LNK EPW+LP KAKM GEKEWYF Sbjct: 15 PPGFRFHPTDEEIITFYLAPKVVDSRGFCVAAIGEVDLNKCEPWDLPGKAKMNGEKEWYF 74 Query: 106 YSRKDRKYPTGIRTNRATETGYWKATGKDKEIFQPPFKLIGMKKTLVFYKGRAPRGEKTN 165 Y +KDRKYPTG+RTNRATE GYWKATGKDKEIF+ LIGMKKTLVFYKGRAP+G+KTN Sbjct: 75 YCQKDRKYPTGMRTNRATEAGYWKATGKDKEIFRNHHMLIGMKKTLVF…	PPGFRFHPTDEEIIKFYVVPKVLDE-AFVAAAIEDVNLNKYEPWELPEKAKM-GEKEWYFYSRKDRKYPTGIRTNRATETGYWKATGKDKEIFQPPFKLIGMKKTLVFYKGRAPRGEKTNWIMHEYRLESSKKLTSNPSITTRTVTRTNMASKEQWVVCRIFHKSTGLKKMVTPSYDMPM	PPGFRFHPTDEEII FY+ PKV+D F AAI +V+LNK EPW+LP KAKM GEKEWYFY +KDRKYPTG+RTNRATE GYWKATGKDKEIF+ LIGMKKTLVFYKGRAP+G+KTNW+MHEYRL + P ++ R ++ W VCRIFHKS+G+KK V MPM	PPGFRFHPTDEEIITFYLAPKVVDSRGFCVAAIGEVDLNKCEPWDLPGKAKMNGEKEWYFYCQKDRKYPTGMRTNRATEAGYWKATGKDKEIFRNHHMLIGMKKTLVFYKGRAPKGDKTNWVMHEYRLADASPPQPPPPPSSAEPPR-----QDDWAVCRIFHKSSGIKKPVQVPMQMPM	LEIF	1
GNAC1_TraesCS7B01G489500.2		Os01t0393100-01 pep chromosome:IRGSP-1.0:1:16720752:16722617:-1 gene:Os01g0393100 transcript:Os01t0393100-01 gene_biotype:protein_coding transcript_biotype:protein_coding gene_symbol:ONAC026 description:Similar to CUC2		592	232 bits (592)	2e-61	63	115/180 (63%)	72	131/180 (72%)	3	7/180 (3%)	1	347	328	15-192 (178)	15-189 (175)	Query: 15 PPGFRFHPTDEEIIKFYVVPKVLDE-AFVAAAIEDVNLNKYEPWELPEKVKM-GEKEWYF 72 PPGFRFHPTDEEII FY+ PKV+D F AAI +V+LNK EPW+LP K KM GEKEWYF Sbjct: 15 PPGFRFHPTDEEIITFYLAPKVVDSRGFCVAAIGEVDLNKCEPWDLPGKAKMNGEKEWYF 74 Query: 73 YSRKDRKYPTGIRTNRATEAGYWKATGKDKEIFHPPFTLIGMKKTLVFYKGRAPRGEKTN 132 Y +KDRKYPTG+RTNRATEAGYWKATGKDKEIF LIGMKKTLVFYKGRAP+G+KTN Sbjct: 75 YCQKDRKYPTGMRTNRATEAGYWKATGKDKEIFRNHHMLIGMKKTLVFYKG…	PPGFRFHPTDEEIIKFYVVPKVLDE-AFVAAAIEDVNLNKYEPWELPEKVKM-GEKEWYFYSRKDRKYPTGIRTNRATEAGYWKATGKDKEIFHPPFTLIGMKKTLVFYKGRAPRGEKTNWIMHEYRLESSKKLXXXXXXXXXXXXXXXMASKEQWVVCRIFHKSTRLKKMVTLSYDMPM	PPGFRFHPTDEEII FY+ PKV+D F AAI +V+LNK EPW+LP K KM GEKEWYFY +KDRKYPTG+RTNRATEAGYWKATGKDKEIF LIGMKKTLVFYKGRAP+G+KTNW+MHEYRL + ++ W VCRIFHKS+ +KK V + MPM	PPGFRFHPTDEEIITFYLAPKVVDSRGFCVAAIGEVDLNKCEPWDLPGKAKMNGEKEWYFYCQKDRKYPTGMRTNRATEAGYWKATGKDKEIFRNHHMLIGMKKTLVFYKGRAPKGDKTNWVMHEYRLADASP-----PQPPPPPSSAEPPRQDDWAVCRIFHKSSGIKKPVQVPMQMPM	LEIF	31
GNAC1_TraesCS7D01G543500.2		Os01t0393100-01 pep chromosome:IRGSP-1.0:1:16720752:16722617:-1 gene:Os01g0393100 transcript:Os01t0393100-01 gene_biotype:protein_coding transcript_biotype:protein_coding gene_symbol:ONAC026 description:Similar to CUC2		626	245 bits (626)	3e-65	63	123/194 (63%)	73	143/194 (73%)	3	7/194 (3%)	1	380	328	34-225 (192)	1-189 (189)	Query: 34 MADHLQIQQKQLVLPPGFRFHPTDEEIIKFYVVPKVLDE-AFVVAAIEDVNLNKYEPWEL 92 M + Q ++Q LPPGFRFHPTDEEII FY+ PKV+D F VAAI +V+LNK EPW+L Sbjct: 1 MGEQQQQVERQPDLPPGFRFHPTDEEIITFYLAPKVVDSRGFCVAAIGEVDLNKCEPWDL 60 Query: 93 PEKAKM-GEKEWYFYSRKDRKYPTGIRTNRATEAGYWKATGKDKEIFQPPFTLIGMKKTL 151 P KAKM GEKEWYFY +KDRKYPTG+RTNRATEAGYWKATGKDKEIF+ LIGMKKTL Sbjct: 61 PGKAKMNGEKEWYFYCQKDRKYPTGMRTNRATEAGYWKATGKDKEIFRNHHML…	MADHLQIQQKQLVLPPGFRFHPTDEEIIKFYVVPKVLDE-AFVVAAIEDVNLNKYEPWELPEKAKM-GEKEWYFYSRKDRKYPTGIRTNRATEAGYWKATGKDKEIFQPPFTLIGMKKTLVFYKGRAPRGEKTNWIMHEYRLESNKKLTSNPSIXXXXXXXXXXASKEQWVVCRIFHKSTGLKKMVTPSYNMPM	M + Q ++Q LPPGFRFHPTDEEII FY+ PKV+D F VAAI +V+LNK EPW+LP KAKM GEKEWYFY +KDRKYPTG+RTNRATEAGYWKATGKDKEIF+ LIGMKKTLVFYKGRAP+G+KTNW+MHEYRL ++P ++ W VCRIFHKS+G+KK V MPM	MGEQQQQVERQPDLPPGFRFHPTDEEIITFYLAPKVVDSRGFCVAAIGEVDLNKCEPWDLPGKAKMNGEKEWYFYCQKDRKYPTGMRTNRATEAGYWKATGKDKEIFRNHHMLIGMKKTLVFYKGRAPKGDKTNWVMHEYRLAD-----ASPPQPPPPPSSAEPPRQDDWAVCRIFHKSSGIKKPVQVPMQMPM	LEIF	61
GNAC2_TraesCS7A01G152500.1		Os01t0393100-01 pep chromosome:IRGSP-1.0:1:16720752:16722617:-1 gene:Os01g0393100 transcript:Os01t0393100-01 gene_biotype:protein_coding transcript_biotype:protein_coding gene_symbol:ONAC026 description:Similar to CUC2		617	242 bits (617)	3e-64	61	124/201 (61%)	71	144/201 (71%)	5	12/201 (5%)	1	356	328	1-197 (197)	1-193 (193)	Query: 1 MADHLQVQRQQLKFPQGFRFHPTDVEIITSYLVPKVLN-KAFDPIAVGEVDLNKCEPWEL 59 M + Q +Q P GFRFHPTD EIIT YL PKV++ + F A+GEVDLNKCEPW+L Sbjct: 1 MGEQQQQVERQPDLPPGFRFHPTDEEIITFYLAPKVVDSRGFCVAAIGEVDLNKCEPWDL 60 Query: 60 PEKAKM-GEKEWYFFSQKDRKYPTGIRTNRATTAGYWKATGKDKEIF--HHATTSLIGMK 116 P KAKM GEKEWYF+ QKDRKYPTG+RTNRAT AGYWKATGKDKEIF HH LIGMK Sbjct: 61 PGKAKMNGEKEWYFYCQKDRKYPTGMRTNRATEAGYWKATGKDKEIFRNHH---MLI…	MADHLQVQRQQLKFPQGFRFHPTDVEIITSYLVPKVLN-KAFDPIAVGEVDLNKCEPWELPEKAKM-GEKEWYFFSQKDRKYPTGIRTNRATTAGYWKATGKDKEIF--HHATTSLIGMKKTLVFYKGRAPRGEKTNWVMHEYRLESGKQGTPSLPIDITTATAINASSKEEYVVCRIFHKSTGLKKVVMSSYAIPMPMSM	M + Q +Q P GFRFHPTD EIIT YL PKV++ + F A+GEVDLNKCEPW+LP KAKM GEKEWYF+ QKDRKYPTG+RTNRAT AGYWKATGKDKEIF HH LIGMKKTLVFYKGRAP+G+KTNWVMHEYRL P P ++ ++++ VCRIFHKS+G+KK V +PM M M	MGEQQQQVERQPDLPPGFRFHPTDEEIITFYLAPKVVDSRGFCVAAIGEVDLNKCEPWDLPGKAKMNGEKEWYFYCQKDRKYPTGMRTNRATEAGYWKATGKDKEIFRNHH---MLIGMKKTLVFYKGRAPKGDKTNWVMHEYRLADASPPQPPPP-----PSSAEPPRQDDWAVCRIFHKSSGIKKPVQVPMQMPMQMQM	LEIF	91
GNAC2_TraesCS7B01G056300.1		Os01t0393100-01 pep chromosome:IRGSP-1.0:1:16720752:16722617:-1 gene:Os01g0393100 transcript:Os01t0393100-01 gene_biotype:protein_coding transcript_biotype:protein_coding gene_symbol:ONAC026 description:Similar to CUC2		613	240 bits (613)	8e-64	60	125/206 (60%)	70	146/206 (70%)	5	12/206 (5%)	1	357	328	1-202 (202)	1-198 (198)	Query: 1 MADHLQVQRQQLKFPQGFRFHPTDVEIITSYLVPKVLN-KAFDPIAIGEVDLNKCEPWEL 59 M + Q +Q P GFRFHPTD EIIT YL PKV++ + F AIGEVDLNKCEPW+L Sbjct: 1 MGEQQQQVERQPDLPPGFRFHPTDEEIITFYLAPKVVDSRGFCVAAIGEVDLNKCEPWDL 60 Query: 60 PEKAKM-GEKEWYFFSQKDRKYPTGIRTNRATTSGYWKATGKDKEIF--HHVTTSLIGMK 116 P KAKM GEKEWYF+ QKDRKYPTG+RTNRAT +GYWKATGKDKEIF HH+ LIGMK Sbjct: 61 PGKAKMNGEKEWYFYCQKDRKYPTGMRTNRATEAGYWKATGKDKEIFRNHHM---L…	MADHLQVQRQQLKFPQGFRFHPTDVEIITSYLVPKVLN-KAFDPIAIGEVDLNKCEPWELPEKAKM-GEKEWYFFSQKDRKYPTGIRTNRATTSGYWKATGKDKEIF--HHVTTSLIGMKKTLVFYKGRAPRGEKTNWVMHEYRLECGKQGTPGLPTDITTATAINASSKEEYVVCRIFHKSTGLKKVVVSSYAIPMSMPMGAEEQ	M + Q +Q P GFRFHPTD EIIT YL PKV++ + F AIGEVDLNKCEPW+LP KAKM GEKEWYF+ QKDRKYPTG+RTNRAT +GYWKATGKDKEIF HH+ LIGMKKTLVFYKGRAP+G+KTNWVMHEYRL P P ++ ++++ VCRIFHKS+G+KK V +PM M M Q	MGEQQQQVERQPDLPPGFRFHPTDEEIITFYLAPKVVDSRGFCVAAIGEVDLNKCEPWDLPGKAKMNGEKEWYFYCQKDRKYPTGMRTNRATEAGYWKATGKDKEIFRNHHM---LIGMKKTLVFYKGRAPKGDKTNWVMHEYRLADASPPQPPPP-----PSSAEPPRQDDWAVCRIFHKSSGIKKPVQVPMQMPMQMQMPVAHQ	LEIF	121
GNAC2_TraesCS7D01G154200.1		Os01t0393100-01 pep chromosome:IRGSP-1.0:1:16720752:16722617:-1 gene:Os01g0393100 transcript:Os01t0393100-01 gene_biotype:protein_coding transcript_biotype:protein_coding gene_symbol:ONAC026 description:Similar to CUC2		623	244 bits (623)	6e-65	61	126/206 (61%)	70	145/206 (70%)	5	12/206 (5%)	1	356	328	1-202 (202)	1-198 (198)	Query: 1 MADHLQVQRQQLKFPQGFRFHPTDVEIITSYLVPKVLN-KAFDPIAVGEVDLNKCEPWEL 59 M + Q +Q P GFRFHPTD EIIT YL PKV++ + F A+GEVDLNKCEPW+L Sbjct: 1 MGEQQQQVERQPDLPPGFRFHPTDEEIITFYLAPKVVDSRGFCVAAIGEVDLNKCEPWDL 60 Query: 60 PEKAKM-GEKEWYFFSQKDRKYPTGIRTNRATTAGYWKATGKDKEIF--HHATTSLIGMK 116 P KAKM GEKEWYF+ QKDRKYPTG+RTNRAT AGYWKATGKDKEIF HH LIGMK Sbjct: 61 PGKAKMNGEKEWYFYCQKDRKYPTGMRTNRATEAGYWKATGKDKEIFRNHH---MLI…	MADHLQVQRQQLKFPQGFRFHPTDVEIITSYLVPKVLN-KAFDPIAVGEVDLNKCEPWELPEKAKM-GEKEWYFFSQKDRKYPTGIRTNRATTAGYWKATGKDKEIF--HHATTSLIGMKKTLVFYKGRAPRGDKTNWVMHEYRLESGKQGTPSLPTDITTATAINASSKEEYVVCRIFHKSTGLKKVVMSSYAIPMPMSMGAEEQ	M + Q +Q P GFRFHPTD EIIT YL PKV++ + F A+GEVDLNKCEPW+LP KAKM GEKEWYF+ QKDRKYPTG+RTNRAT AGYWKATGKDKEIF HH LIGMKKTLVFYKGRAP+GDKTNWVMHEYRL P P ++ ++++ VCRIFHKS+G+KK V +PM M M Q	MGEQQQQVERQPDLPPGFRFHPTDEEIITFYLAPKVVDSRGFCVAAIGEVDLNKCEPWDLPGKAKMNGEKEWYFYCQKDRKYPTGMRTNRATEAGYWKATGKDKEIFRNHH---MLIGMKKTLVFYKGRAPKGDKTNWVMHEYRLADASPPQPPPP-----PSSAEPPRQDDWAVCRIFHKSSGIKKPVQVPMQMPMQMQMPVAHQ	LEIF	151
GNAC3_TraesCS5A01G245900.2		Os01t0393100-01 pep chromosome:IRGSP-1.0:1:16720752:16722617:-1 gene:Os01g0393100 transcript:Os01t0393100-01 gene_biotype:protein_coding transcript_biotype:protein_coding gene_symbol:ONAC026 description:Similar to CUC2		571	224 bits (571)	6e-59	50	130/260 (50%)	58	153/260 (58%)	8	21/260 (8%)	1	328	328	18-270 (253)	15-260 (246)	Query: 18 PSGFRFHPTDEEIITSYLVPKVLNPT-FTAIAIAEVDLNKNDPYELPKKAKM-GEKEWYF 75 P GFRFHPTDEEIIT YL PKV++ F AI EVDLNK +P++LP KAKM GEKEWYF Sbjct: 15 PPGFRFHPTDEEIITFYLAPKVVDSRGFCVAAIGEVDLNKCEPWDLPGKAKMNGEKEWYF 74 Query: 76 YCQKDRKYPTGIQTNRATKAGYWKATGKDKEIFHPLPTLIGMKKTLVFYKGRAPRGEKTN 135 YCQKDRKYPTG++TNRAT+AGYWKATGKDKEIF LIGMKKTLVFYKGRAP+G+KTN Sbjct: 75 YCQKDRKYPTGMRTNRATEAGYWKATGKDKEIFRNHHMLIGMKKTLVFYKGR…	PSGFRFHPTDEEIITSYLVPKVLNPT-FTAIAIAEVDLNKNDPYELPKKAKM-GEKEWYFYCQKDRKYPTGIQTNRATKAGYWKATGKDKEIFHPLPTLIGMKKTLVFYKGRAPRGEKTNWVMHEYRLEISKQPAYGPSTXXXXXXXXXXXXXXERVVCKIFHKNIGVKKVVTPSYAMHMPMFIGGEQQQGSLNSCTFPPPMDYGXXXXXXXXXXXXEDSSYQLHAARVGLAM-----TGSLVLPMVNNPHHEMMGGNPM	P GFRFHPTDEEIIT YL PKV++ F AI EVDLNK +P++LP KAKM GEKEWYFYCQKDRKYPTG++TNRAT+AGYWKATGKDKEIF LIGMKKTLVFYKGRAP+G+KTNWVMHEYRL + P P + VC+IFHK+ G+KK V M MPM Q + P +Y Q+ + L M TGSL+ P P + + G P+	PPGFRFHPTDEEIITFYLAPKVVDSRGFCVAAIGEVDLNKCEPWDLPGKAKMNGEKEWYFYCQKDRKYPTGMRTNRATEAGYWKATGKDKEIFRNHHMLIGMKKTLVFYKGRAPKGDKTNWVMHEYRLADASPPQPPPPP-----SSAEPPRQDDWAVCRIFHKSSGIKKPV--QVPMQMPM-------QMQMPVAHQVPAANYQQQMAMASASIIQVPMQMQMPSMSDQLQMLDDFSTGSLMAPPPPPPSYSTLPGFPL	EIF	181
GNAC4_TraesCS7A01G194700.1		Os01t0104500-01 pep chromosome:IRGSP-1.0:1:241680:243440:1 gene:Os01g0104500 transcript:Os01t0104500-01 gene_biotype:protein_coding transcript_biotype:protein_coding gene_symbol:ONAC020 description:No apical meristem (NAM) protein domain containing protein		554	218 bits (554)	6e-57	41	142/340 (41%)	52	180/340 (52%)	10	37/340 (10%)	1	349	320	15-349 (335)	13-320 (308)	Query: 15 NLPAGFRFHPTDMEIITFYLVRKVL-KKPFDVTVIEEVDLNKCEPWDLQNNVNM-GEKDQ 72 +LP GFRFHPTD EIITFYL KV+ + F V I EVDLNKCEPWDL M GEK+ Sbjct: 13 DLPPGFRFHPTDEEIITFYLAPKVVDSRGFCVAAIGEVDLNKCEPWDLPGKAKMNGEKEW 72 Query: 73 YFFSKKDLKYPTGVRTNRATNAGYWKATGKDKEIVHPPTMSLIGMKKTLVFYKGRAPRGE 132 YF+ +KD KYPTG+RTNRAT AGYWKATGKDKEI M LIGMKKTLVFYKGRAP+G+ Sbjct: 73 YFYCQKDRKYPTGMRTNRATEAGYWKATGKDKEIFRDHHM-LIGMKKTLVFYKGRA…	NLPAGFRFHPTDMEIITFYLVRKVL-KKPFDVTVIEEVDLNKCEPWDLQNNVNM-GEKDQYFFSKKDLKYPTGVRTNRATNAGYWKATGKDKEIVHPPTMSLIGMKKTLVFYKGRAPRGEKTNWIMHEYRLEMGKQHTPDLPTDIVRAASINASSKEEYVICRIFHKSTGLRKVVXXXXXXXXXXXXGVEQQQGFLESNTL--APLMDYDVXXXXXXXXXXXXXXXYQMHNFGAESFIMGSAVLPMMNNQYFENHHHQMMVAPPQSSMSVYNNQQQQMMHMSAEQGFMVGVDPGSGTSSIVSDEDVLTGTSNNIQGNGVATISSEISSVNMGMD-GMWNY	+LP GFRFHPTD EIITFYL KV+ + F V I EVDLNKCEPWDL M GEK+ YF+ +KD KYPTG+RTNRAT AGYWKATGKDKEI M LIGMKKTLVFYKGRAP+G+KTNW+MHEYRL P +S ++++ +CRIFHKS+G++K V +QQQ + S + P+ + S+ A P+ N H Q V P S+Y +QQQQM A GF+V +S +VS +D +N +++ISS+ MD +W Y	DLPPGFRFHPTDEEIITFYLAPKVVDSRGFCVAAIGEVDLNKCEPWDLPGKAKMNGEKEWYFYCQKDRKYPTGMRTNRATEAGYWKATGKDKEIFRDHHM-LIGMKKTLVFYKGRAPKGDKTNWVMHEYRLADASPPPP--------PSSAEPPRQDDWAVCRIFHKSSGIKKPVPVAPHQVPAAANYQQQQQMAMASAGIIQVPMQMQMPSMSDQLQMLDDFSTTASLSLMAPPSYSTLPAGFPLQIN---SGAHPQQFVGNP----SMYYHQQQQM--DMAGGGFVV----SEPSSLVVSPQDAADQNNN----------AADISSMACNMDAAIWKY	LEIF	241
GNAC4_TraesCS7B01G100300.1		Os01t0393100-01 pep chromosome:IRGSP-1.0:1:16720752:16722617:-1 gene:Os01g0393100 transcript:Os01t0393100-01 gene_biotype:protein_coding transcript_biotype:protein_coding gene_symbol:ONAC026 description:Similar to CUC2		569	223 bits (569)	9e-59	45	139/308 (45%)	53	166/308 (53%)	6	19/308 (6%)	1	323	328	6-304 (299)	5-302 (298)	Query: 6 QVQQQKHLNLPAGFRFHPTDLEIITFYLVRKVL-KKPFDVIVIEEVDLNKCEPWDLPNNV 64 Q Q ++ +LP GFRFHPTD EIITFYL KV+ + F V I EVDLNKCEPWDLP Sbjct: 5 QQQVERQPDLPPGFRFHPTDEEIITFYLAPKVVDSRGFCVAAIGEVDLNKCEPWDLPGKA 64 Query: 65 NM-GEKDQYFFSKKDLKYPTGVRTNWATNAGYWKATGKDKEILHPPTMSLIGMKKTLVFY 123 M GEK+ YF+ +KD KYPTG+RTN AT AGYWKATGKDKEI M LIGMKKTLVFY Sbjct: 65 KMNGEKEWYFYCQKDRKYPTGMRTNRATEAGYWKATGKDKEIFRNHHM-LIGMKKTLV…	QVQQQKHLNLPAGFRFHPTDLEIITFYLVRKVL-KKPFDVIVIEEVDLNKCEPWDLPNNVNM-GEKDQYFFSKKDLKYPTGVRTNWATNAGYWKATGKDKEILHPPTMSLIGMKKTLVFYKGRAPRGEKTNWIMHEYRLEMGKQHTPDLPTDIVRAASINGSSKEEYVVCRIFHKSTGLKKVVTPSYSIPIPMSMGAEQQQGFLESNTLAPLMDYDVXXXXXXXXXXXXXXXYQM-HNFGAGSSMM------GSAVLPMMNNQYFENHRHQMMVAPPQSSMSFYNNQQQQMMHMSAEQGFMVGVDPGS	Q Q ++ +LP GFRFHPTD EIITFYL KV+ + F V I EVDLNKCEPWDLP M GEK+ YF+ +KD KYPTG+RTN AT AGYWKATGKDKEI M LIGMKKTLVFYKGRAP+G+KTNW+MHEYRL P P +S ++++ VCRIFHKS+G+KK V +P+ M M Q + + QM +F GS M + LP Q N Q V P SM + QQQQ M G V +P S	QQQVERQPDLPPGFRFHPTDEEIITFYLAPKVVDSRGFCVAAIGEVDLNKCEPWDLPGKAKMNGEKEWYFYCQKDRKYPTGMRTNRATEAGYWKATGKDKEIFRNHHM-LIGMKKTLVFYKGRAPKGDKTNWVMHEYRLADASPPQPPPP-----PSSAEPPRQDDWAVCRIFHKSSGIKKPVQVPMQMPMQMQMPVAHQVPAANYQQQMAMASASIIQVPMQMQMPSMSDQLQMLDDFSTGSLMAPPPPPPSYSTLPGFPLQI--NGGAQQFVGNP--SMYYQQQQQQQQQQMDMAAGGFVVSEPSS	LEIF	271
GNAC4_TraesCS7D01G196300.1		Os09t0497900-01 pep chromosome:IRGSP-1.0:9:19253287:19255954:-1 gene:Os09g0497900 transcript:Os09t0497900-01 gene_biotype:protein_coding transcript_biotype:protein_coding gene_symbol:ONAC072 description:No apical meristem (NAM) protein domain containing protein		560	220 bits (560)	1e-57	63	110/174 (63%)	71	124/174 (71%)	10	18/174 (10%)	1	349	352	15-185 (171)	20-178 (159)	Query: 15 NLPAGFRFHPTDVEIITFYLVHKVLKKPFDVIVIEEVDLNKCEPWDLPNNVNMGEKDQYF 74 +LP GFRFHPTD E+IT+YL K+ F I EVDLNKCEPWDLP MGEK+ YF Sbjct: 20 SLPPGFRFHPTDEELITYYLRQKIADGGFTARAIAEVDLNKCEPWDLPEKAKMGEKEWYF 79 Query: 75 FSKKDLKYPTGVRTNRATNAGYWKATGKDKEIV---HPPTMSLVGMKKTLVFYKGRAPRG 131 FS +D KYPTGVRTNRATNAGYWK TGKDKEI P T LVGMKKTLVFYKGRAPRG Sbjct: 80 FSLRDRKYPTGVRTNRATNAGYWKTTGKDKEIFTGQPPATPELVGMKKTLVFYKGRAPR…	NLPAGFRFHPTDVEIITFYLVHKVLKKPFDVIVIEEVDLNKCEPWDLPNNVNMGEKDQYFFSKKDLKYPTGVRTNRATNAGYWKATGKDKEIV---HPPTMSLVGMKKTLVFYKGRAPRGEKTNWIMHEYRLEMGKQHTPDLPTDIVRAASINATSKEEYVVCRIFHKSTGLKK	+LP GFRFHPTD E+IT+YL K+ F I EVDLNKCEPWDLP MGEK+ YFFS +D KYPTGVRTNRATNAGYWK TGKDKEI P T LVGMKKTLVFYKGRAPRGEKTNW+MHEYRL + SI ++K+E+VVCRIF K+ G+KK	SLPPGFRFHPTDEELITYYLRQKIADGGFTARAIAEVDLNKCEPWDLPEKAKMGEKEWYFFSLRDRKYPTGVRTNRATNAGYWKTTGKDKEIFTGQPPATPELVGMKKTLVFYKGRAPRGEKTNWVMHEYRL---------------HSKSIPKSNKDEWVVCRIFAKTAGVKK	LEIF	301
>Os01t0104500-01 pep chromosome:IRGSP-1.0:1:241680:243440:1 gene:Os01g0104500 transcript:Os01t0104500-01 gene_biotype:protein_coding transcript_biotype:protein_coding gene_symbol:ONAC020 description:No apical meristem (NAM) protein domain containing protein
MGEQQQQVERQPDLPPGFRFHPTDEEIITFYLAPKVVDSRGFCVAAIGEVDLNKCEPWDLPGKAKMNGEKEWYFYCQKDRKYPTGMRTNRATEAGYWKATGKDKEIFRDHHMLIGMKKTLVFYKGRAPKGDKTNWVMHEYRLADASPPPPPSSAEPPRQDDWAVCRIFHKSSGIKKPVPVAPHQVPAAANYQQQQQMAMASAGIIQVPMQMQMPSMSDQLQMLDDFSTTASLSLMAPPSYSTLPAGFPLQINSGAHPQQFVGNPSMYYHQQQQMDMAGGGFVVSEPSSLVVSPQDAADQNNNAADISSMACNMDAAIWKY
>Os09t0497900-01 pep chromosome:IRGSP-1.0:9:19253287:19255954:-1 gene:Os09g0497900 transcript:Os09t0497900-01 gene_biotype:protein_coding transcript_biotype:protein_coding gene_symbol:ONAC072 description:No apical meristem (NAM) protein domain containing protein
MAMGMEGSGGGGSAKKKEESLPPGFRFHPTDEELITYYLRQKIADGGFTARAIAEVDLNKCEPWDLPEKAKMGEKEWYFFSLRDRKYPTGVRTNRATNAGYWKTTGKDKEIFTGQPPATPELVGMKKTLVFYKGRAPRGEKTNWVMHEYRLHSKSIPKSNKDEWVVCRIFAKTAGVKKYPSNNAHSRSHHPYTLDMVPPLLPALLQQDPFGRGHHPYMNPVDMAELSRFARGTPGLHPHIQPHPGYINPAAPFTLSGLNLNLGSSPAMPPPPPPPPQSILQAMSMPMNQPRSTTNQVMVTEQMIPGLANGVIPQGTDGGFTTDVVVGGTGIRYQNLDVEQLVERYWPGSYQM
>Os01t0393100-01 pep chromosome:IRGSP-1.0:1:16720752:16722617:-1 gene:Os01g0393100 transcript:Os01t0393100-01 gene_biotype:protein_coding transcript_biotype:protein_coding gene_symbol:ONAC026 description:Similar to CUC2
MGEQQQQVERQPDLPPGFRFHPTDEEIITFYLAPKVVDSRGFCVAAIGEVDLNKCEPWDLPGKAKMNGEKEWYFYCQKDRKYPTGMRTNRATEAGYWKATGKDKEIFRNHHMLIGMKKTLVFYKGRAPKGDKTNWVMHEYRLADASPPQPPPPPSSAEPPRQDDWAVCRIFHKSSGIKKPVQVPMQMPMQMQMPVAHQVPAANYQQQMAMASASIIQVPMQMQMPSMSDQLQMLDDFSTGSLMAPPPPPPSYSTLPGFPLQINGGAQQFVGNPSMYYQQQQQQQQQQMDMAAGGFVVSEPSSLVVSPQATWTLPSGSTDTYIHTYIHT

## Sheet: P. hallii
Query	Query Accnum	Subject	Subject Accnum	Score	Score Text	Expect	Identities %	Identities Text	Positives %	Positives Text	Gaps %	Gaps Text	Iteration	Length Query	Length Subject	Position Query	Position Subject	Alignment	Query Aligned Sequence	Consensus Aligned Sequence	Subject Aligned Sequence	Warnings	Blast_ID
GNAC1_TraesCS7A01G569100.1		PAN12085 pep chromosome:PHallii_v3.1:2:40721779:40723412:-1 gene:PAHAL_2G241200 transcript:PAN12085 gene_biotype:protein_coding transcript_biotype:protein_coding description:hypothetical protein		660	258 bits (660)	4e-69	50	141/279 (50%)	63	178/279 (63%)	9	27/279 (9%)	1	380	310	48-303 (256)	24-298 (275)	Query: 48 PPGFRFHPTDEEIIKFYVVPKVLDEAFVAAAIEDVNLNKYEPWELPEKAKMGEKEWYFYS 107 PPGFRFHP DEEI+ FY+ PKV F AI +V+LN+ EPWELP KAKMGE EWYF+ Sbjct: 24 PPGFRFHPRDEEIVTFYLTPKVFQRGFTCIAIGEVDLNRTEPWELPGKAKMGENEWYFFY 83 Query: 108 RKDRKYPTGIRTNRATETGYWKATGKDKEIFQ-----PPFKLIGMKKTLVFYKGRAPRGE 162 +KDRKYPTG+R NRATE GYWKATGKDKEI++ P +IGMKKTLVFYKGRAPRGE Sbjct: 84 QKDRKYPTGMRANRATEAGYWKATGKDKEIYRVAGGVAPPVIIGMKKTLVFYKG…	PPGFRFHPTDEEIIKFYVVPKVLDEAFVAAAIEDVNLNKYEPWELPEKAKMGEKEWYFYSRKDRKYPTGIRTNRATETGYWKATGKDKEIFQ-----PPFKLIGMKKTLVFYKGRAPRGEKTNWIMHEYRLESSKKLTSNPSITTRT-VTRTNMASKEQWVVCRIFHKSTGLKKMVTP---SYDMPM-YTGAEH---------QQGFVDLDTLPPLMEYDMSSTCAHA----PLFPGASSYKSHDVGTGSSMMGSVALPIMNYHYIGNNHQHQMMVNPT	PPGFRFHP DEEI+ FY+ PKV F AI +V+LN+ EPWELP KAKMGE EWYF+ +KDRKYPTG+R NRATE GYWKATGKDKEI++ P +IGMKKTLVFYKGRAPRGEKTNW+MHE+RLE S +L S +T T +++ ASK++WVVCR+FHK+TG+KK+ P SYD+ M Y G + Q + T+ P + Y S+ CA + P+ P +S S + +M G+ PI N + HQ M T	PPGFRFHPRDEEIVTFYLTPKVFQRGFTCIAIGEVDLNRTEPWELPGKAKMGENEWYFFYQKDRKYPTGMRANRATEAGYWKATGKDKEIYRVAGGVAPPVIIGMKKTLVFYKGRAPRGEKTNWVMHEFRLEGSSRLPCPTSSSTSTGALKSSSASKDEWVVCRVFHKTTGIKKVPAPAPSSYDIAMAYAGIDQSGIPMPMPMQYPILPDFTMDPAIPY-YSTACASSISVPPVMPPMASMGSAGLHMNGAMFGN---PIANASSMSFFHQMGMEAEGT	LEIF	1
GNAC1_TraesCS7B01G489500.2		PAN12085 pep chromosome:PHallii_v3.1:2:40721779:40723412:-1 gene:PAHAL_2G241200 transcript:PAN12085 gene_biotype:protein_coding transcript_biotype:protein_coding description:hypothetical protein		626	245 bits (626)	3e-65	51	130/251 (51%)	61	155/251 (61%)	7	18/251 (7%)	1	347	310	15-251 (237)	24-270 (247)	Query: 15 PPGFRFHPTDEEIIKFYVVPKVLDEAFVAAAIEDVNLNKYEPWELPEKVKMGEKEWYFYS 74 PPGFRFHP DEEI+ FY+ PKV F AI +V+LN+ EPWELP K KMGE EWYF+ Sbjct: 24 PPGFRFHPRDEEIVTFYLTPKVFQRGFTCIAIGEVDLNRTEPWELPGKAKMGENEWYFFY 83 Query: 75 RKDRKYPTGIRTNRATEAGYWKATGKDKEIFH-----PPFTLIGMKKTLVFYKGRAPRGE 129 +KDRKYPTG+R NRATEAGYWKATGKDKEI+ P +IGMKKTLVFYKGRAPRGE Sbjct: 84 QKDRKYPTGMRANRATEAGYWKATGKDKEIYRVAGGVAPPVIIGMKKTLVFYKGRAP…	PPGFRFHPTDEEIIKFYVVPKVLDEAFVAAAIEDVNLNKYEPWELPEKVKMGEKEWYFYSRKDRKYPTGIRTNRATEAGYWKATGKDKEIFH-----PPFTLIGMKKTLVFYKGRAPRGEKTNWIMHEYRLESSKKL-XXXXXXXXXXXXXXXMASKEQWVVCRIFHKSTRLKKM---VTLSYDMPMYTGAEHQQGFVDLDTLPPLMEYDMSSTCVHAPLFP-----GASSYQLHDVGAGSSMMGSVALPM	PPGFRFHP DEEI+ FY+ PKV F AI +V+LN+ EPWELP K KMGE EWYF+ +KDRKYPTG+R NRATEAGYWKATGKDKEI+ P +IGMKKTLVFYKGRAPRGEKTNW+MHE+RLE S +L ASK++WVVCR+FHK+T +KK+ SYD+ M Q G +P M+Y + P P ASS + V + MGS L M	PPGFRFHPRDEEIVTFYLTPKVFQRGFTCIAIGEVDLNRTEPWELPGKAKMGENEWYFFYQKDRKYPTGMRANRATEAGYWKATGKDKEIYRVAGGVAPPVIIGMKKTLVFYKGRAPRGEKTNWVMHEFRLEGSSRLPCPTSSSTSTGALKSSSASKDEWVVCRVFHKTTGIKKVPAPAPSSYDIAMAYAGIDQSGI----PMPMPMQYPILPDFTMDPAIPYYSTACASSISVPPVMPPMASMGSAGLHM	LEIF	31
GNAC1_TraesCS7D01G543500.2		PAN12085 pep chromosome:PHallii_v3.1:2:40721779:40723412:-1 gene:PAHAL_2G241200 transcript:PAN12085 gene_biotype:protein_coding transcript_biotype:protein_coding description:hypothetical protein		650	254 bits (650)	6e-68	49	142/289 (49%)	61	178/289 (61%)	10	31/289 (10%)	1	380	310	33-291 (259)	5-292 (288)	Query: 33 TMADHLQIQQKQ----LVLPPGFRFHPTDEEIIKFYVVPKVLDEAFVVAAIEDVNLNKYE 88 TM D Q Q L LPPGFRFHP DEEI+ FY+ PKV F AI +V+LN+ E Sbjct: 5 TMGDQQQPQGMSIGDSLKLPPGFRFHPRDEEIVTFYLTPKVFQRGFTCIAIGEVDLNRTE 64 Query: 89 PWELPEKAKMGEKEWYFYSRKDRKYPTGIRTNRATEAGYWKATGKDKEIFQ-----PPFT 143 PWELP KAKMGE EWYF+ +KDRKYPTG+R NRATEAGYWKATGKDKEI++ P Sbjct: 65 PWELPGKAKMGENEWYFFYQKDRKYPTGMRANRATEAGYWKATGKDKEIYRVAGGVAPPV 124…	TMADHLQIQQKQ----LVLPPGFRFHPTDEEIIKFYVVPKVLDEAFVVAAIEDVNLNKYEPWELPEKAKMGEKEWYFYSRKDRKYPTGIRTNRATEAGYWKATGKDKEIFQ-----PPFTLIGMKKTLVFYKGRAPRGEKTNWIMHEYRLESNKKL-TSNPSIXXXXXXXXXXASKEQWVVCRIFHKSTGLKKMVTP---SYNMPM-YTGAEH---------QQAFVDLDTLPPLMEYDMSSTCAHA----PLFPGASSYKSHDVGTGSSMMGSV---ALPMMNYHYIG	TM D Q Q L LPPGFRFHP DEEI+ FY+ PKV F AI +V+LN+ EPWELP KAKMGE EWYF+ +KDRKYPTG+R NRATEAGYWKATGKDKEI++ P +IGMKKTLVFYKGRAPRGEKTNW+MHE+RLE + +L S ASK++WVVCR+FHK+TG+KK+ P SY++ M Y G + Q + T+ P + Y S+ CA + P+ P +S S + +M G+ A M +H +G	TMGDQQQPQGMSIGDSLKLPPGFRFHPRDEEIVTFYLTPKVFQRGFTCIAIGEVDLNRTEPWELPGKAKMGENEWYFFYQKDRKYPTGMRANRATEAGYWKATGKDKEIYRVAGGVAPPVIIGMKKTLVFYKGRAPRGEKTNWVMHEFRLEGSSRLPCPTSSSTSTGALKSSSASKDEWVVCRVFHKTTGIKKVPAPAPSSYDIAMAYAGIDQSGIPMPMPMQYPILPDFTMDPAIPY-YSTACASSISVPPVMPPMASMGSAGLHMNGAMFGNPIANASSMSFFHQMG	LEIF	61
GNAC2_TraesCS7A01G152500.1		PAN12085 pep chromosome:PHallii_v3.1:2:40721779:40723412:-1 gene:PAHAL_2G241200 transcript:PAN12085 gene_biotype:protein_coding transcript_biotype:protein_coding description:hypothetical protein		641	251 bits (641)	7e-67	59	134/226 (59%)	68	155/226 (68%)	10	24/226 (10%)	1	356	310	12-217 (206)	21-242 (222)	Query: 12 LKFPQGFRFHPTDVEIITSYLVPKVLNKAFDPIAVGEVDLNKCEPWELPEKAKMGEKEWY 71 LK P GFRFHP D EI+T YL PKV + F IA+GEVDLN+ EPWELP KAKMGE EWY Sbjct: 21 LKLPPGFRFHPRDEEIVTFYLTPKVFQRGFTCIAIGEVDLNRTEPWELPGKAKMGENEWY 80 Query: 72 FFSQKDRKYPTGIRTNRATTAGYWKATGKDKEIFH----HATTSLIGMKKTLVFYKGRAP 127 FF QKDRKYPTG+R NRAT AGYWKATGKDKEI+ A +IGMKKTLVFYKGRAP Sbjct: 81 FFYQKDRKYPTGMRANRATEAGYWKATGKDKEIYRVAGGVAPPVIIGMKKTLV…	LKFPQGFRFHPTDVEIITSYLVPKVLNKAFDPIAVGEVDLNKCEPWELPEKAKMGEKEWYFFSQKDRKYPTGIRTNRATTAGYWKATGKDKEIFH----HATTSLIGMKKTLVFYKGRAPRGEKTNWVMHEYRLE-SGKQGTPSLPIDITTATAINASSKEEYVVCRIFHKSTGLKKV---VMSSY------------AIPMPMSMGGEEQHGFLESGTLPPFMGY	LK P GFRFHP D EI+T YL PKV + F IA+GEVDLN+ EPWELP KAKMGE EWYFF QKDRKYPTG+R NRAT AGYWKATGKDKEI+ A +IGMKKTLVFYKGRAPRGEKTNWVMHE+RLE S + P+ T A +++SK+E+VVCR+FHK+TG+KKV SSY IPMPM M Q+ L T+ P + Y	LKLPPGFRFHPRDEEIVTFYLTPKVFQRGFTCIAIGEVDLNRTEPWELPGKAKMGENEWYFFYQKDRKYPTGMRANRATEAGYWKATGKDKEIYRVAGGVAPPVIIGMKKTLVFYKGRAPRGEKTNWVMHEFRLEGSSRLPCPTSSSTSTGALKSSSASKDEWVVCRVFHKTTGIKKVPAPAPSSYDIAMAYAGIDQSGIPMPMPM----QYPILPDFTMDPAIPY	LEIF	91
GNAC2_TraesCS7B01G056300.1		PAN12085 pep chromosome:PHallii_v3.1:2:40721779:40723412:-1 gene:PAHAL_2G241200 transcript:PAN12085 gene_biotype:protein_coding transcript_biotype:protein_coding description:hypothetical protein		630	247 bits (630)	1e-65	58	132/224 (58%)	69	155/224 (69%)	8	20/224 (8%)	1	357	310	12-217 (206)	21-242 (222)	Query: 12 LKFPQGFRFHPTDVEIITSYLVPKVLNKAFDPIAIGEVDLNKCEPWELPEKAKMGEKEWY 71 LK P GFRFHP D EI+T YL PKV + F IAIGEVDLN+ EPWELP KAKMGE EWY Sbjct: 21 LKLPPGFRFHPRDEEIVTFYLTPKVFQRGFTCIAIGEVDLNRTEPWELPGKAKMGENEWY 80 Query: 72 FFSQKDRKYPTGIRTNRATTSGYWKATGKDKEIFH----HVTTSLIGMKKTLVFYKGRAP 127 FF QKDRKYPTG+R NRAT +GYWKATGKDKEI+ +IGMKKTLVFYKGRAP Sbjct: 81 FFYQKDRKYPTGMRANRATEAGYWKATGKDKEIYRVAGGVAPPVIIGMKKTLVFY…	LKFPQGFRFHPTDVEIITSYLVPKVLNKAFDPIAIGEVDLNKCEPWELPEKAKMGEKEWYFFSQKDRKYPTGIRTNRATTSGYWKATGKDKEIFH----HVTTSLIGMKKTLVFYKGRAPRGEKTNWVMHEYRLECGKQGTPGLPTDITTATAI---NASSKEEYVVCRIFHKSTGLKKV---VVSSYAIPMS--------MPMGAEEQHAFHESGTLPPFMGY	LK P GFRFHP D EI+T YL PKV + F IAIGEVDLN+ EPWELP KAKMGE EWYFF QKDRKYPTG+R NRAT +GYWKATGKDKEI+ +IGMKKTLVFYKGRAPRGEKTNWVMHE+RLE G P PT +T+T +++SK+E+VVCR+FHK+TG+KKV SSY I M+ +PM Q+ T+ P + Y	LKLPPGFRFHPRDEEIVTFYLTPKVFQRGFTCIAIGEVDLNRTEPWELPGKAKMGENEWYFFYQKDRKYPTGMRANRATEAGYWKATGKDKEIYRVAGGVAPPVIIGMKKTLVFYKGRAPRGEKTNWVMHEFRLE-GSSRLP-CPTSSSTSTGALKSSSASKDEWVVCRVFHKTTGIKKVPAPAPSSYDIAMAYAGIDQSGIPMPMPMQYPILPDFTMDPAIPY	LEIF	121
GNAC2_TraesCS7D01G154200.1		PAN12085 pep chromosome:PHallii_v3.1:2:40721779:40723412:-1 gene:PAHAL_2G241200 transcript:PAN12085 gene_biotype:protein_coding transcript_biotype:protein_coding description:hypothetical protein		641	251 bits (641)	7e-67	58	133/226 (58%)	69	156/226 (69%)	10	24/226 (10%)	1	356	310	12-217 (206)	21-242 (222)	Query: 12 LKFPQGFRFHPTDVEIITSYLVPKVLNKAFDPIAVGEVDLNKCEPWELPEKAKMGEKEWY 71 LK P GFRFHP D EI+T YL PKV + F IA+GEVDLN+ EPWELP KAKMGE EWY Sbjct: 21 LKLPPGFRFHPRDEEIVTFYLTPKVFQRGFTCIAIGEVDLNRTEPWELPGKAKMGENEWY 80 Query: 72 FFSQKDRKYPTGIRTNRATTAGYWKATGKDKEIFH----HATTSLIGMKKTLVFYKGRAP 127 FF QKDRKYPTG+R NRAT AGYWKATGKDKEI+ A +IGMKKTLVFYKGRAP Sbjct: 81 FFYQKDRKYPTGMRANRATEAGYWKATGKDKEIYRVAGGVAPPVIIGMKKTLV…	LKFPQGFRFHPTDVEIITSYLVPKVLNKAFDPIAVGEVDLNKCEPWELPEKAKMGEKEWYFFSQKDRKYPTGIRTNRATTAGYWKATGKDKEIFH----HATTSLIGMKKTLVFYKGRAPRGDKTNWVMHEYRLE-SGKQGTPSLPTDITTATAINASSKEEYVVCRIFHKSTGLKKV---VMSSY------------AIPMPMSMGAEEQHGFLESGTLPPFMGY	LK P GFRFHP D EI+T YL PKV + F IA+GEVDLN+ EPWELP KAKMGE EWYFF QKDRKYPTG+R NRAT AGYWKATGKDKEI+ A +IGMKKTLVFYKGRAPRG+KTNWVMHE+RLE S + P+ + T A +++SK+E+VVCR+FHK+TG+KKV SSY IPMPM M Q+ L T+ P + Y	LKLPPGFRFHPRDEEIVTFYLTPKVFQRGFTCIAIGEVDLNRTEPWELPGKAKMGENEWYFFYQKDRKYPTGMRANRATEAGYWKATGKDKEIYRVAGGVAPPVIIGMKKTLVFYKGRAPRGEKTNWVMHEFRLEGSSRLPCPTSSSTSTGALKSSSASKDEWVVCRVFHKTTGIKKVPAPAPSSYDIAMAYAGIDQSGIPMPMPM----QYPILPDFTMDPAIPY	LEIF	151
GNAC3_TraesCS5A01G245900.2		PAN12085 pep chromosome:PHallii_v3.1:2:40721779:40723412:-1 gene:PAHAL_2G241200 transcript:PAN12085 gene_biotype:protein_coding transcript_biotype:protein_coding description:hypothetical protein		599	235 bits (599)	4e-62	57	120/209 (57%)	66	140/209 (66%)	5	11/209 (5%)	1	328	310	18-219 (202)	24-228 (205)	Query: 18 PSGFRFHPTDEEIITSYLVPKVLNPTFTAIAIAEVDLNKNDPYELPKKAKMGEKEWYFYC 77 P GFRFHP DEEI+T YL PKV FT IAI EVDLN+ +P+ELP KAKMGE EWYF+ Sbjct: 24 PPGFRFHPRDEEIVTFYLTPKVFQRGFTCIAIGEVDLNRTEPWELPGKAKMGENEWYFFY 83 Query: 78 QKDRKYPTGIQTNRATKAGYWKATGKDKEIFHPL-----PTLIGMKKTLVFYKGRAPRGE 132 QKDRKYPTG++ NRAT+AGYWKATGKDKEI+ P +IGMKKTLVFYKGRAPRGE Sbjct: 84 QKDRKYPTGMRANRATEAGYWKATGKDKEIYRVAGGVAPPVIIGMKKTLVFYKGR…	PSGFRFHPTDEEIITSYLVPKVLNPTFTAIAIAEVDLNKNDPYELPKKAKMGEKEWYFYCQKDRKYPTGIQTNRATKAGYWKATGKDKEIFHPL-----PTLIGMKKTLVFYKGRAPRGEKTNWVMHEYRLE-ISKQPAYGPSTXXXXXXXXXXXXXXERVVCKIFHKNIGVKKVVTPSYAMH-MPMFIGGEQQQGSLNSCTFPPPMDY	P GFRFHP DEEI+T YL PKV FT IAI EVDLN+ +P+ELP KAKMGE EWYF+ QKDRKYPTG++ NRAT+AGYWKATGKDKEI+ P +IGMKKTLVFYKGRAPRGEKTNWVMHE+RLE S+ P S+ E VVC++FHK G+KKV P+ + + + M G Q G P PM Y	PPGFRFHPRDEEIVTFYLTPKVFQRGFTCIAIGEVDLNRTEPWELPGKAKMGENEWYFFYQKDRKYPTGMRANRATEAGYWKATGKDKEIYRVAGGVAPPVIIGMKKTLVFYKGRAPRGEKTNWVMHEFRLEGSSRLPCPTSSSTSTGALKSSSASKDEWVVCRVFHKTTGIKKVPAPAPSSYDIAMAYAGIDQSG----IPMPMPMQY	LEIF	181
GNAC4_TraesCS7A01G194700.1		PAN13171 pep chromosome:PHallii_v3.1:2:46610726:46613601:-1 gene:PAHAL_2G318400 transcript:PAN13171 gene_biotype:protein_coding transcript_biotype:protein_coding description:NAC domain containing protein 38 [Source:Projected from Arabidopsis thaliana (AT2G24430) UniProtKB/TrEMBL;Acc:Q9ZQ25]		549	216 bits (549)	3e-56	60	106/174 (60%)	70	123/174 (70%)	10	18/174 (10%)	1	349	368	15-185 (171)	22-180 (159)	Query: 15 NLPAGFRFHPTDMEIITFYLVRKVLKKPFDVTVIEEVDLNKCEPWDLQNNVNMGEKDQYF 74 +LP GFRFHPTD E+IT+YL K+ F I EVDLNKCEPWDL +GEK+ YF Sbjct: 22 SLPPGFRFHPTDEELITYYLRHKIADGSFTARAIAEVDLNKCEPWDLPEKAKLGEKEWYF 81 Query: 75 FSKKDLKYPTGVRTNRATNAGYWKATGKDKEIVH---PPTMSLIGMKKTLVFYKGRAPRG 131 FS +D KYPTGVRTNRATNAGYWK TGKDKEI P T L+GMKKTLVFYKGRAPRG Sbjct: 82 FSLRDRKYPTGVRTNRATNAGYWKTTGKDKEIYTGQLPATPELVGMKKTLVFYKGRAPRG…	NLPAGFRFHPTDMEIITFYLVRKVLKKPFDVTVIEEVDLNKCEPWDLQNNVNMGEKDQYFFSKKDLKYPTGVRTNRATNAGYWKATGKDKEIVH---PPTMSLIGMKKTLVFYKGRAPRGEKTNWIMHEYRLEMGKQHTPDLPTDIVRAASINASSKEEYVICRIFHKSTGLRK	+LP GFRFHPTD E+IT+YL K+ F I EVDLNKCEPWDL +GEK+ YFFS +D KYPTGVRTNRATNAGYWK TGKDKEI P T L+GMKKTLVFYKGRAPRGEKTNW+MHEYRL H+ P S+K+E+V+CR+F KS G++K	SLPPGFRFHPTDEELITYYLRHKIADGSFTARAIAEVDLNKCEPWDLPEKAKLGEKEWYFFSLRDRKYPTGVRTNRATNAGYWKTTGKDKEIYTGQLPATPELVGMKKTLVFYKGRAPRGEKTNWVMHEYRL-----HSKSAP----------KSNKDEWVVCRVFAKSAGVKK	LEIF	242
GNAC4_TraesCS7B01G100300.1		PAN12085 pep chromosome:PHallii_v3.1:2:40721779:40723412:-1 gene:PAHAL_2G241200 transcript:PAN12085 gene_biotype:protein_coding transcript_biotype:protein_coding description:hypothetical protein		566	222 bits (566)	3e-58	52	120/228 (52%)	63	145/228 (63%)	12	28/228 (12%)	1	323	310	13-218 (206)	21-242 (222)	Query: 13 LNLPAGFRFHPTDLEIITFYLVRKVLKKPFDVIVIEEVDLNKCEPWDLPNNVNMGEKDQY 72 L LP GFRFHP D EI+TFYL KV ++ F I I EVDLN+ EPW+LP MGE + Y Sbjct: 21 LKLPPGFRFHPRDEEIVTFYLTPKVFQRGFTCIAIGEVDLNRTEPWELPGKAKMGENEWY 80 Query: 73 FFSKKDLKYPTGVRTNWATNAGYWKATGKDKEI------LHPPTMSLIGMKKTLVFYKGR 126 FF +KD KYPTG+R N AT AGYWKATGKDKEI + PP +IGMKKTLVFYKGR Sbjct: 81 FFYQKDRKYPTGMRANRATEAGYWKATGKDKEIYRVAGGVAPPV--IIGMKKTLVF…	LNLPAGFRFHPTDLEIITFYLVRKVLKKPFDVIVIEEVDLNKCEPWDLPNNVNMGEKDQYFFSKKDLKYPTGVRTNWATNAGYWKATGKDKEI------LHPPTMSLIGMKKTLVFYKGRAPRGEKTNWIMHEYRLE-MGKQHTPDLPTDIVRAASINGSSKEEYVVCRIFHKSTGLKKVVTPSYS---------------IPIPMSMGAEQQQGFLESNTLAPLMDY	L LP GFRFHP D EI+TFYL KV ++ F I I EVDLN+ EPW+LP MGE + YFF +KD KYPTG+R N AT AGYWKATGKDKEI + PP +IGMKKTLVFYKGRAPRGEKTNW+MHE+RLE + P + A + +SK+E+VVCR+FHK+TG+KKV P+ S IP+PM M Q L T+ P + Y	LKLPPGFRFHPRDEEIVTFYLTPKVFQRGFTCIAIGEVDLNRTEPWELPGKAKMGENEWYFFYQKDRKYPTGMRANRATEAGYWKATGKDKEIYRVAGGVAPPV--IIGMKKTLVFYKGRAPRGEKTNWVMHEFRLEGSSRLPCPTSSSTSTGALKSSSASKDEWVVCRVFHKTTGIKKVPAPAPSSYDIAMAYAGIDQSGIPMPMPM----QYPILPDFTMDPAIPY	LEIF	271
GNAC4_TraesCS7D01G196300.1		PAN13171 pep chromosome:PHallii_v3.1:2:46610726:46613601:-1 gene:PAHAL_2G318400 transcript:PAN13171 gene_biotype:protein_coding transcript_biotype:protein_coding description:NAC domain containing protein 38 [Source:Projected from Arabidopsis thaliana (AT2G24430) UniProtKB/TrEMBL;Acc:Q9ZQ25]		565	222 bits (565)	4e-58	63	110/174 (63%)	71	125/174 (71%)	10	18/174 (10%)	1	349	368	15-185 (171)	22-180 (159)	Query: 15 NLPAGFRFHPTDVEIITFYLVHKVLKKPFDVIVIEEVDLNKCEPWDLPNNVNMGEKDQYF 74 +LP GFRFHPTD E+IT+YL HK+ F I EVDLNKCEPWDLP +GEK+ YF Sbjct: 22 SLPPGFRFHPTDEELITYYLRHKIADGSFTARAIAEVDLNKCEPWDLPEKAKLGEKEWYF 81 Query: 75 FSKKDLKYPTGVRTNRATNAGYWKATGKDKEIVH---PPTMSLVGMKKTLVFYKGRAPRG 131 FS +D KYPTGVRTNRATNAGYWK TGKDKEI P T LVGMKKTLVFYKGRAPRG Sbjct: 82 FSLRDRKYPTGVRTNRATNAGYWKTTGKDKEIYTGQLPATPELVGMKKTLVFYKGRAP…	NLPAGFRFHPTDVEIITFYLVHKVLKKPFDVIVIEEVDLNKCEPWDLPNNVNMGEKDQYFFSKKDLKYPTGVRTNRATNAGYWKATGKDKEIVH---PPTMSLVGMKKTLVFYKGRAPRGEKTNWIMHEYRLEMGKQHTPDLPTDIVRAASINATSKEEYVVCRIFHKSTGLKK	+LP GFRFHPTD E+IT+YL HK+ F I EVDLNKCEPWDLP +GEK+ YFFS +D KYPTGVRTNRATNAGYWK TGKDKEI P T LVGMKKTLVFYKGRAPRGEKTNW+MHEYRL H+ P ++K+E+VVCR+F KS G+KK	SLPPGFRFHPTDEELITYYLRHKIADGSFTARAIAEVDLNKCEPWDLPEKAKLGEKEWYFFSLRDRKYPTGVRTNRATNAGYWKTTGKDKEIYTGQLPATPELVGMKKTLVFYKGRAPRGEKTNWVMHEYRL-----HSKSAP----------KSNKDEWVVCRVFAKSAGVKK	LEIF	302
>PAN13171 pep chromosome:PHallii_v3.1:2:46610726:46613601:-1 gene:PAHAL_2G318400 transcript:PAN13171 gene_biotype:protein_coding transcript_biotype:protein_coding description:NAC domain containing protein 38 [Source:Projected from Arabidopsis thaliana (AT2G24430) UniProtKB/TrEMBL;Acc:Q9ZQ25]
MEGSAAAAGGGGAGGGSKKEDSLPPGFRFHPTDEELITYYLRHKIADGSFTARAIAEVDLNKCEPWDLPEKAKLGEKEWYFFSLRDRKYPTGVRTNRATNAGYWKTTGKDKEIYTGQLPATPELVGMKKTLVFYKGRAPRGEKTNWVMHEYRLHSKSAPKSNKDEWVVCRVFAKSAGVKKYPSNNAHSRSHHHPYTLDMVPPLLPTLLQHDPFARGPHHPYMTPADLAELARFARGTPGLHPHIQPHPGTAAAYINPTAVAPPFTLSGGLSLNLGASPAMPSPPPPPLHAMSMAMSHQIAPSGAGAAGSHHQVMAGDHHQQMAPAGLGGCVIAPGADAGFGADAAGARYQSLDVEQLVERYWPAGYQV
>PAN12085 pep chromosome:PHallii_v3.1:2:40721779:40723412:-1 gene:PAHAL_2G241200 transcript:PAN12085 gene_biotype:protein_coding transcript_biotype:protein_coding description:hypothetical protein
MTKRTMGDQQQPQGMSIGDSLKLPPGFRFHPRDEEIVTFYLTPKVFQRGFTCIAIGEVDLNRTEPWELPGKAKMGENEWYFFYQKDRKYPTGMRANRATEAGYWKATGKDKEIYRVAGGVAPPVIIGMKKTLVFYKGRAPRGEKTNWVMHEFRLEGSSRLPCPTSSSTSTGALKSSSASKDEWVVCRVFHKTTGIKKVPAPAPSSYDIAMAYAGIDQSGIPMPMPMQYPILPDFTMDPAIPYYSTACASSISVPPVMPPMASMGSAGLHMNGAMFGNPIANASSMSFFHQMGMEAEGTSSFIATPESRPS

## Sheet: S. indicum
Query	Query Accnum	Subject	Subject Accnum	Score	Score Text	Expect	Identities %	Identities Text	Positives %	Positives Text	Gaps %	Gaps Text	Iteration	Length Query	Length Subject	Position Query	Position Subject	Alignment	Query Aligned Sequence	Consensus Aligned Sequence	Subject Aligned Sequence	Warnings	Blast_ID
GNAC1_TraesCS7A01G569100.1		SIN_1008028.t pep chromosome:S_indicum_v1.0:LG15:1062446:1063614:1 gene:SIN_1008028 transcript:SIN_1008028.t gene_biotype:protein_coding transcript_biotype:protein_coding		593	233 bits (593)	2e-61	65	110/169 (65%)	77	131/169 (77%)	7	12/169 (7%)	1	380	335	48-216 (169)	17-173 (157)	Query: 48 PPGFRFHPTDEEIIKFYVVPKVLDEAFVAAAIEDVNLNKYEPWELPEKAKMGEKEWYFYS 107 PPGFRFHPTDEE+I Y+ PKV+D +FV AI +V+LNK EPWELP KAKMGEKEWYF+ Sbjct: 17 PPGFRFHPTDEELITHYLSPKVVDCSFVTKAIGEVDLNKVEPWELPWKAKMGEKEWYFFC 76 Query: 108 RKDRKYPTGIRTNRATETGYWKATGKDKEIFQPPFKLIGMKKTLVFYKGRAPRGEKTNWI 167 +DRKYPTG+RTNRAT+ GYWKATGKDKEIF+ L+GMKKTLVFY+GRAPRGEKTNW+ Sbjct: 77 VRDRKYPTGLRTNRATDAGYWKATGKDKEIFRAKI-LVGMKKTLVFYRG…	PPGFRFHPTDEEIIKFYVVPKVLDEAFVAAAIEDVNLNKYEPWELPEKAKMGEKEWYFYSRKDRKYPTGIRTNRATETGYWKATGKDKEIFQPPFKLIGMKKTLVFYKGRAPRGEKTNWIMHEYRLESSKKLTSNPSITTRTVTRTNMASKEQWVVCRIFHKSTGLKKM	PPGFRFHPTDEE+I Y+ PKV+D +FV AI +V+LNK EPWELP KAKMGEKEWYF+ +DRKYPTG+RTNRAT+ GYWKATGKDKEIF+ L+GMKKTLVFY+GRAPRGEKTNW+MHEYRLE + + P +K +WV+CRIF KS+G KK+	PPGFRFHPTDEELITHYLSPKVVDCSFVTKAIGEVDLNKVEPWELPWKAKMGEKEWYFFCVRDRKYPTGLRTNRATDAGYWKATGKDKEIFRAKI-LVGMKKTLVFYRGRAPRGEKTNWVMHEYRLEGKHSMHNLPK-----------PAKNEWVICRIFKKSSGGKKV	LEIF	1
GNAC1_TraesCS7B01G489500.2		SIN_1006572.t pep chromosome:S_indicum_v1.0:LG8:3445153:3446330:-1 gene:SIN_1006572 transcript:SIN_1006572.t gene_biotype:protein_coding transcript_biotype:protein_coding		578	227 bits (578)	7e-60	63	107/169 (63%)	74	126/169 (74%)	7	12/169 (7%)	1	347	343	15-183 (169)	17-173 (157)	Query: 15 PPGFRFHPTDEEIIKFYVVPKVLDEAFVAAAIEDVNLNKYEPWELPEKVKMGEKEWYFYS 74 PPGFRFHPTDEE+I Y+ PKVLD F A AI DV+LNK EPW+LP K KMGEKEWYF+ Sbjct: 17 PPGFRFHPTDEELITHYLSPKVLDSGFSAEAIADVDLNKVEPWDLPWKAKMGEKEWYFFC 76 Query: 75 RKDRKYPTGIRTNRATEAGYWKATGKDKEIFHPPFTLIGMKKTLVFYKGRAPRGEKTNWI 134 +DRKYPTG+RTNRAT+AGYWKATGKDKEI+ TL+GMKKTLVFY+GRAPRGEKTNW+ Sbjct: 77 LRDRKYPTGLRTNRATDAGYWKATGKDKEIYRAK-TLVGMKKTLVFYRGRA…	PPGFRFHPTDEEIIKFYVVPKVLDEAFVAAAIEDVNLNKYEPWELPEKVKMGEKEWYFYSRKDRKYPTGIRTNRATEAGYWKATGKDKEIFHPPFTLIGMKKTLVFYKGRAPRGEKTNWIMHEYRLESSKKLXXXXXXXXXXXXXXXMASKEQWVVCRIFHKSTRLKKM	PPGFRFHPTDEE+I Y+ PKVLD F A AI DV+LNK EPW+LP K KMGEKEWYF+ +DRKYPTG+RTNRAT+AGYWKATGKDKEI+ TL+GMKKTLVFY+GRAPRGEKTNW+MHEYRLE + +K +WV+CR+F K + KK+	PPGFRFHPTDEELITHYLSPKVLDSGFSAEAIADVDLNKVEPWDLPWKAKMGEKEWYFFCLRDRKYPTGLRTNRATDAGYWKATGKDKEIYRAK-TLVGMKKTLVFYRGRAPRGEKTNWVMHEYRLEGKHSM-----------RNLPKTAKNEWVICRVFKKISGGKKV	LEIF	31
GNAC1_TraesCS7D01G543500.2		SIN_1008028.t pep chromosome:S_indicum_v1.0:LG15:1062446:1063614:1 gene:SIN_1008028 transcript:SIN_1008028.t gene_biotype:protein_coding transcript_biotype:protein_coding		601	236 bits (601)	2e-62	65	112/170 (65%)	78	133/170 (78%)	7	12/170 (7%)	1	380	335	47-216 (170)	16-173 (158)	Query: 47 LPPGFRFHPTDEEIIKFYVVPKVLDEAFVVAAIEDVNLNKYEPWELPEKAKMGEKEWYFY 106 LPPGFRFHPTDEE+I Y+ PKV+D +FV AI +V+LNK EPWELP KAKMGEKEWYF+ Sbjct: 16 LPPGFRFHPTDEELITHYLSPKVVDCSFVTKAIGEVDLNKVEPWELPWKAKMGEKEWYFF 75 Query: 107 SRKDRKYPTGIRTNRATEAGYWKATGKDKEIFQPPFTLIGMKKTLVFYKGRAPRGEKTNW 166 +DRKYPTG+RTNRAT+AGYWKATGKDKEIF+ L+GMKKTLVFY+GRAPRGEKTNW Sbjct: 76 CVRDRKYPTGLRTNRATDAGYWKATGKDKEIFRAKI-LVGMKKTLVFYR…	LPPGFRFHPTDEEIIKFYVVPKVLDEAFVVAAIEDVNLNKYEPWELPEKAKMGEKEWYFYSRKDRKYPTGIRTNRATEAGYWKATGKDKEIFQPPFTLIGMKKTLVFYKGRAPRGEKTNWIMHEYRLESNKKLTSNPSIXXXXXXXXXXASKEQWVVCRIFHKSTGLKKM	LPPGFRFHPTDEE+I Y+ PKV+D +FV AI +V+LNK EPWELP KAKMGEKEWYF+ +DRKYPTG+RTNRAT+AGYWKATGKDKEIF+ L+GMKKTLVFY+GRAPRGEKTNW+MHEYRLE + + P +K +WV+CRIF KS+G KK+	LPPGFRFHPTDEELITHYLSPKVVDCSFVTKAIGEVDLNKVEPWELPWKAKMGEKEWYFFCVRDRKYPTGLRTNRATDAGYWKATGKDKEIFRAKI-LVGMKKTLVFYRGRAPRGEKTNWVMHEYRLEGKHSMHNLPK-----------PAKNEWVICRIFKKSSGGKKV	LEIF	62
GNAC2_TraesCS7A01G152500.1		SIN_1008028.t pep chromosome:S_indicum_v1.0:LG15:1062446:1063614:1 gene:SIN_1008028 transcript:SIN_1008028.t gene_biotype:protein_coding transcript_biotype:protein_coding		597	234 bits (597)	5e-62	66	118/178 (66%)	76	136/178 (76%)	7	13/178 (7%)	1	356	335	10-187 (178)	12-176 (165)	Query: 10 QQLKFPQGFRFHPTDVEIITSYLVPKVLNKAFDPIAVGEVDLNKCEPWELPEKAKMGEKE 69 + ++ P GFRFHPTD E+IT YL PKV++ +F A+GEVDLNK EPWELP KAKMGEKE Sbjct: 12 EPVELPPGFRFHPTDEELITHYLSPKVVDCSFVTKAIGEVDLNKVEPWELPWKAKMGEKE 71 Query: 70 WYFFSQKDRKYPTGIRTNRATTAGYWKATGKDKEIFHHATTSLIGMKKTLVFYKGRAPRG 129 WYFF +DRKYPTG+RTNRAT AGYWKATGKDKEIF L+GMKKTLVFY+GRAPRG Sbjct: 72 WYFFCVRDRKYPTGLRTNRATDAGYWKATGKDKEIFR--AKILVGMKKTLVF…	QQLKFPQGFRFHPTDVEIITSYLVPKVLNKAFDPIAVGEVDLNKCEPWELPEKAKMGEKEWYFFSQKDRKYPTGIRTNRATTAGYWKATGKDKEIFHHATTSLIGMKKTLVFYKGRAPRGEKTNWVMHEYRLESGKQGTPSLPIDITTATAINASSKEEYVVCRIFHKSTGLKKVVMS	+ ++ P GFRFHPTD E+IT YL PKV++ +F A+GEVDLNK EPWELP KAKMGEKEWYFF +DRKYPTG+RTNRAT AGYWKATGKDKEIF L+GMKKTLVFY+GRAPRGEKTNWVMHEYRLE GK +LP +K E+V+CRIF KS+G KKV +S	EPVELPPGFRFHPTDEELITHYLSPKVVDCSFVTKAIGEVDLNKVEPWELPWKAKMGEKEWYFFCVRDRKYPTGLRTNRATDAGYWKATGKDKEIFR--AKILVGMKKTLVFYRGRAPRGEKTNWVMHEYRLE-GKHSMHNLP----------KPAKNEWVICRIFKKSSGGKKVHIS	LEIF	91
GNAC2_TraesCS7B01G056300.1		SIN_1008028.t pep chromosome:S_indicum_v1.0:LG15:1062446:1063614:1 gene:SIN_1008028 transcript:SIN_1008028.t gene_biotype:protein_coding transcript_biotype:protein_coding		596	234 bits (596)	6e-62	66	118/178 (66%)	75	135/178 (75%)	7	13/178 (7%)	1	357	335	10-187 (178)	12-176 (165)	Query: 10 QQLKFPQGFRFHPTDVEIITSYLVPKVLNKAFDPIAIGEVDLNKCEPWELPEKAKMGEKE 69 + ++ P GFRFHPTD E+IT YL PKV++ +F AIGEVDLNK EPWELP KAKMGEKE Sbjct: 12 EPVELPPGFRFHPTDEELITHYLSPKVVDCSFVTKAIGEVDLNKVEPWELPWKAKMGEKE 71 Query: 70 WYFFSQKDRKYPTGIRTNRATTSGYWKATGKDKEIFHHVTTSLIGMKKTLVFYKGRAPRG 129 WYFF +DRKYPTG+RTNRAT +GYWKATGKDKEIF L+GMKKTLVFY+GRAPRG Sbjct: 72 WYFFCVRDRKYPTGLRTNRATDAGYWKATGKDKEIFR--AKILVGMKKTLVF…	QQLKFPQGFRFHPTDVEIITSYLVPKVLNKAFDPIAIGEVDLNKCEPWELPEKAKMGEKEWYFFSQKDRKYPTGIRTNRATTSGYWKATGKDKEIFHHVTTSLIGMKKTLVFYKGRAPRGEKTNWVMHEYRLECGKQGTPGLPTDITTATAINASSKEEYVVCRIFHKSTGLKKVVVS	+ ++ P GFRFHPTD E+IT YL PKV++ +F AIGEVDLNK EPWELP KAKMGEKEWYFF +DRKYPTG+RTNRAT +GYWKATGKDKEIF L+GMKKTLVFY+GRAPRGEKTNWVMHEYRLE GK LP +K E+V+CRIF KS+G KKV +S	EPVELPPGFRFHPTDEELITHYLSPKVVDCSFVTKAIGEVDLNKVEPWELPWKAKMGEKEWYFFCVRDRKYPTGLRTNRATDAGYWKATGKDKEIFR--AKILVGMKKTLVFYRGRAPRGEKTNWVMHEYRLE-GKHSMHNLP----------KPAKNEWVICRIFKKSSGGKKVHIS	LEIF	121
GNAC2_TraesCS7D01G154200.1		SIN_1008028.t pep chromosome:S_indicum_v1.0:LG15:1062446:1063614:1 gene:SIN_1008028 transcript:SIN_1008028.t gene_biotype:protein_coding transcript_biotype:protein_coding		594	233 bits (594)	1e-61	65	117/178 (65%)	76	136/178 (76%)	7	13/178 (7%)	1	356	335	10-187 (178)	12-176 (165)	Query: 10 QQLKFPQGFRFHPTDVEIITSYLVPKVLNKAFDPIAVGEVDLNKCEPWELPEKAKMGEKE 69 + ++ P GFRFHPTD E+IT YL PKV++ +F A+GEVDLNK EPWELP KAKMGEKE Sbjct: 12 EPVELPPGFRFHPTDEELITHYLSPKVVDCSFVTKAIGEVDLNKVEPWELPWKAKMGEKE 71 Query: 70 WYFFSQKDRKYPTGIRTNRATTAGYWKATGKDKEIFHHATTSLIGMKKTLVFYKGRAPRG 129 WYFF +DRKYPTG+RTNRAT AGYWKATGKDKEIF L+GMKKTLVFY+GRAPRG Sbjct: 72 WYFFCVRDRKYPTGLRTNRATDAGYWKATGKDKEIFR--AKILVGMKKTLVF…	QQLKFPQGFRFHPTDVEIITSYLVPKVLNKAFDPIAVGEVDLNKCEPWELPEKAKMGEKEWYFFSQKDRKYPTGIRTNRATTAGYWKATGKDKEIFHHATTSLIGMKKTLVFYKGRAPRGDKTNWVMHEYRLESGKQGTPSLPTDITTATAINASSKEEYVVCRIFHKSTGLKKVVMS	+ ++ P GFRFHPTD E+IT YL PKV++ +F A+GEVDLNK EPWELP KAKMGEKEWYFF +DRKYPTG+RTNRAT AGYWKATGKDKEIF L+GMKKTLVFY+GRAPRG+KTNWVMHEYRLE GK +LP +K E+V+CRIF KS+G KKV +S	EPVELPPGFRFHPTDEELITHYLSPKVVDCSFVTKAIGEVDLNKVEPWELPWKAKMGEKEWYFFCVRDRKYPTGLRTNRATDAGYWKATGKDKEIFR--AKILVGMKKTLVFYRGRAPRGEKTNWVMHEYRLE-GKHSMHNLP----------KPAKNEWVICRIFKKSSGGKKVHIS	LEIF	151
GNAC3_TraesCS5A01G245900.2		SIN_1006572.t pep chromosome:S_indicum_v1.0:LG8:3445153:3446330:-1 gene:SIN_1006572 transcript:SIN_1006572.t gene_biotype:protein_coding transcript_biotype:protein_coding		561	220 bits (561)	6e-58	65	110/169 (65%)	75	127/169 (75%)	7	12/169 (7%)	1	328	343	18-186 (169)	17-173 (157)	Query: 18 PSGFRFHPTDEEIITSYLVPKVLNPTFTAIAIAEVDLNKNDPYELPKKAKMGEKEWYFYC 77 P GFRFHPTDEE+IT YL PKVL+ F+A AIA+VDLNK +P++LP KAKMGEKEWYF+C Sbjct: 17 PPGFRFHPTDEELITHYLSPKVLDSGFSAEAIADVDLNKVEPWDLPWKAKMGEKEWYFFC 76 Query: 78 QKDRKYPTGIQTNRATKAGYWKATGKDKEIFHPLPTLIGMKKTLVFYKGRAPRGEKTNWV 137 +DRKYPTG++TNRAT AGYWKATGKDKEI+ TL+GMKKTLVFY+GRAPRGEKTNWV Sbjct: 77 LRDRKYPTGLRTNRATDAGYWKATGKDKEIYR-AKTLVGMKKTLVFYRG…	PSGFRFHPTDEEIITSYLVPKVLNPTFTAIAIAEVDLNKNDPYELPKKAKMGEKEWYFYCQKDRKYPTGIQTNRATKAGYWKATGKDKEIFHPLPTLIGMKKTLVFYKGRAPRGEKTNWVMHEYRLEISKQPAYGPSTXXXXXXXXXXXXXXERVVCKIFHKNIGVKKV	P GFRFHPTDEE+IT YL PKVL+ F+A AIA+VDLNK +P++LP KAKMGEKEWYF+C +DRKYPTG++TNRAT AGYWKATGKDKEI+ TL+GMKKTLVFY+GRAPRGEKTNWVMHEYRLE P T E V+C++F K G KKV	PPGFRFHPTDEELITHYLSPKVLDSGFSAEAIADVDLNKVEPWDLPWKAKMGEKEWYFFCLRDRKYPTGLRTNRATDAGYWKATGKDKEIYR-AKTLVGMKKTLVFYRGRAPRGEKTNWVMHEYRLEGKHSMRNLPKT-----------AKNEWVICRVFKKISGGKKV	LEIF	181
GNAC4_TraesCS7A01G194700.1		SIN_1020574.t pep chromosome:S_indicum_v1.0:LG6:18591737:18594396:-1 gene:SIN_1020574 transcript:SIN_1020574.t gene_biotype:protein_coding transcript_biotype:protein_coding description:NAC domain containing protein 38 [Source:Projected from Arabidopsis thaliana (AT2G24430) UniProtKB/TrEMBL;Acc:Q9ZQ25]		541	213 bits (541)	1e-55	51	102/200 (51%)	63	126/200 (63%)	7	14/200 (7%)	1	349	339	16-215 (200)	12-197 (186)	Query: 16 LPAGFRFHPTDMEIITFYLVRKVLKKPFDVTVIEEVDLNKCEPWDLQNNVNMGEKDQYFF 75 LP GFRFHPTD E+IT+YL+ K+ F I +VDLNKCEPWDL MGEK+ YFF Sbjct: 12 LPPGFRFHPTDEELITYYLINKISDANFTGRAIGDVDLNKCEPWDLPGKAKMGEKEWYFF 71 Query: 76 SKKDLKYPTGVRTNRATNAGYWKATGKDKEIVHPPTMSLIGMKKTLVFYKGRAPRGEKTN 135 S +D KYPTGVRTNRATN GYWK TGKDKEI + T L+GMKKTLVFY+GRAPRGEKTN Sbjct: 72 SLRDRKYPTGVRTNRATNTGYWKTTGKDKEIYNSNTSELVGMKKTLVFYRGRAPRG…	LPAGFRFHPTDMEIITFYLVRKVLKKPFDVTVIEEVDLNKCEPWDLQNNVNMGEKDQYFFSKKDLKYPTGVRTNRATNAGYWKATGKDKEIVHPPTMSLIGMKKTLVFYKGRAPRGEKTNWIMHEYRLEMGKQHTPDLPTDIVRAASINASSKEEYVICRIFHKSTGLRKVVXXXXXXXXXXXXGVEQQQGFLESNTLAP	LP GFRFHPTD E+IT+YL+ K+ F I +VDLNKCEPWDL MGEK+ YFFS +D KYPTGVRTNRATN GYWK TGKDKEI + T L+GMKKTLVFY+GRAPRGEKTNW+MHEYR+ ++ + ++E+V+CR+F KS G +K VE Q ++ + P	LPPGFRFHPTDEELITYYLINKISDANFTGRAIGDVDLNKCEPWDLPGKAKMGEKEWYFFSLRDRKYPTGVRTNRATNTGYWKTTGKDKEIYNSNTSELVGMKKTLVFYRGRAPRGEKTNWVMHEYRIH--------------SKSAYRTTKQDEWVVCRVFQKSAGGKKYPSNHPRAVNPFTYNVEMPQNPMQPQMMQP	LEIF	241
GNAC4_TraesCS7B01G100300.1		SIN_1020574.t pep chromosome:S_indicum_v1.0:LG6:18591737:18594396:-1 gene:SIN_1020574 transcript:SIN_1020574.t gene_biotype:protein_coding transcript_biotype:protein_coding description:NAC domain containing protein 38 [Source:Projected from Arabidopsis thaliana (AT2G24430) UniProtKB/TrEMBL;Acc:Q9ZQ25]		544	214 bits (544)	6e-56	51	105/204 (51%)	63	129/204 (63%)	6	14/204 (6%)	1	323	339	11-214 (204)	8-197 (190)	Query: 11 KHLNLPAGFRFHPTDLEIITFYLVRKVLKKPFDVIVIEEVDLNKCEPWDLPNNVNMGEKD 70 K LP GFRFHPTD E+IT+YL+ K+ F I +VDLNKCEPWDLP MGEK+ Sbjct: 8 KEEKLPPGFRFHPTDEELITYYLINKISDANFTGRAIGDVDLNKCEPWDLPGKAKMGEKE 67 Query: 71 QYFFSKKDLKYPTGVRTNWATNAGYWKATGKDKEILHPPTMSLIGMKKTLVFYKGRAPRG 130 YFFS +D KYPTGVRTN ATN GYWK TGKDKEI + T L+GMKKTLVFY+GRAPRG Sbjct: 68 WYFFSLRDRKYPTGVRTNRATNTGYWKTTGKDKEIYNSNTSELVGMKKTLVFYRGRAPR…	KHLNLPAGFRFHPTDLEIITFYLVRKVLKKPFDVIVIEEVDLNKCEPWDLPNNVNMGEKDQYFFSKKDLKYPTGVRTNWATNAGYWKATGKDKEILHPPTMSLIGMKKTLVFYKGRAPRGEKTNWIMHEYRLEMGKQHTPDLPTDIVRAASINGSSKEEYVVCRIFHKSTGLKKVVTPSYSIPIPMSMGAEQQQGFLESNTLAP	K LP GFRFHPTD E+IT+YL+ K+ F I +VDLNKCEPWDLP MGEK+ YFFS +D KYPTGVRTN ATN GYWK TGKDKEI + T L+GMKKTLVFY+GRAPRGEKTNW+MHEYR+ ++ + ++E+VVCR+F KS G KK + P + E Q ++ + P	KEEKLPPGFRFHPTDEELITYYLINKISDANFTGRAIGDVDLNKCEPWDLPGKAKMGEKEWYFFSLRDRKYPTGVRTNRATNTGYWKTTGKDKEIYNSNTSELVGMKKTLVFYRGRAPRGEKTNWVMHEYRIH--------------SKSAYRTTKQDEWVVCRVFQKSAGGKKYPSNHPRAVNPFTYNVEMPQNPMQPQMMQP	LEIF	271
GNAC4_TraesCS7D01G196300.1		SIN_1020574.t pep chromosome:S_indicum_v1.0:LG6:18591737:18594396:-1 gene:SIN_1020574 transcript:SIN_1020574.t gene_biotype:protein_coding transcript_biotype:protein_coding description:NAC domain containing protein 38 [Source:Projected from Arabidopsis thaliana (AT2G24430) UniProtKB/TrEMBL;Acc:Q9ZQ25]		552	217 bits (552)	8e-57	60	103/170 (60%)	71	121/170 (71%)	8	14/170 (8%)	1	349	339	16-185 (170)	12-167 (156)	Query: 16 LPAGFRFHPTDVEIITFYLVHKVLKKPFDVIVIEEVDLNKCEPWDLPNNVNMGEKDQYFF 75 LP GFRFHPTD E+IT+YL++K+ F I +VDLNKCEPWDLP MGEK+ YFF Sbjct: 12 LPPGFRFHPTDEELITYYLINKISDANFTGRAIGDVDLNKCEPWDLPGKAKMGEKEWYFF 71 Query: 76 SKKDLKYPTGVRTNRATNAGYWKATGKDKEIVHPPTMSLVGMKKTLVFYKGRAPRGEKTN 135 S +D KYPTGVRTNRATN GYWK TGKDKEI + T LVGMKKTLVFY+GRAPRGEKTN Sbjct: 72 SLRDRKYPTGVRTNRATNTGYWKTTGKDKEIYNSNTSELVGMKKTLVFYRGRAPR…	LPAGFRFHPTDVEIITFYLVHKVLKKPFDVIVIEEVDLNKCEPWDLPNNVNMGEKDQYFFSKKDLKYPTGVRTNRATNAGYWKATGKDKEIVHPPTMSLVGMKKTLVFYKGRAPRGEKTNWIMHEYRLEMGKQHTPDLPTDIVRAASINATSKEEYVVCRIFHKSTGLKK	LP GFRFHPTD E+IT+YL++K+ F I +VDLNKCEPWDLP MGEK+ YFFS +D KYPTGVRTNRATN GYWK TGKDKEI + T LVGMKKTLVFY+GRAPRGEKTNW+MHEYR+ ++ T ++E+VVCR+F KS G KK	LPPGFRFHPTDEELITYYLINKISDANFTGRAIGDVDLNKCEPWDLPGKAKMGEKEWYFFSLRDRKYPTGVRTNRATNTGYWKTTGKDKEIYNSNTSELVGMKKTLVFYRGRAPRGEKTNWVMHEYRIH--------------SKSAYRTTKQDEWVVCRVFQKSAGGKK	LEIF	301
>SIN_1008028.t pep chromosome:S_indicum_v1.0:LG15:1062446:1063614:1 gene:SIN_1008028 transcript:SIN_1008028.t gene_biotype:protein_coding transcript_biotype:protein_coding
MEQLAGFDTNDEPVELPPGFRFHPTDEELITHYLSPKVVDCSFVTKAIGEVDLNKVEPWELPWKAKMGEKEWYFFCVRDRKYPTGLRTNRATDAGYWKATGKDKEIFRAKILVGMKKTLVFYRGRAPRGEKTNWVMHEYRLEGKHSMHNLPKPAKNEWVICRIFKKSSGGKKVHISGLVRSSDDSKSSDLPPLTDLSSDENHIRSTSAGEGSYVTCFSNPTENPGHQSNPPFLNKSDILPFPFIFPKASPPNSVFSSQVIPCTENSNVQQPLMVQDQSTLRLLLDNNCSSAKQNAKAEFPSAMSYHDQVGFPAYEDQEFPIISAAPMDLDCLWNY
>SIN_1020574.t pep chromosome:S_indicum_v1.0:LG6:18591737:18594396:-1 gene:SIN_1020574 transcript:SIN_1020574.t gene_biotype:protein_coding transcript_biotype:protein_coding description:NAC domain containing protein 38 [Source:Projected from Arabidopsis thaliana (AT2G24430) UniProtKB/TrEMBL;Acc:Q9ZQ25]
MEGSGEVKEEKLPPGFRFHPTDEELITYYLINKISDANFTGRAIGDVDLNKCEPWDLPGKAKMGEKEWYFFSLRDRKYPTGVRTNRATNTGYWKTTGKDKEIYNSNTSELVGMKKTLVFYRGRAPRGEKTNWVMHEYRIHSKSAYRTTKQDEWVVCRVFQKSAGGKKYPSNHPRAVNPFTYNVEMPQNPMQPQMMQPDNFQFPARNYVTPAEIQEFNKVFRGVGSTSMINFPVPPQVNYSPVGAGGAGGSCFTISGLNLNLGGGAIPAQPFMRPAPPPPAPGMNQQDVTSAMLSAGAAIASDHQAAAGYGGDMNNANTMSNRFIGMEQCADLDNYWPSY
>SIN_1006572.t pep chromosome:S_indicum_v1.0:LG8:3445153:3446330:-1 gene:SIN_1006572 transcript:SIN_1006572.t gene_biotype:protein_coding transcript_biotype:protein_coding
MERLSCFNTPDEPMELPPGFRFHPTDEELITHYLSPKVLDSGFSAEAIADVDLNKVEPWDLPWKAKMGEKEWYFFCLRDRKYPTGLRTNRATDAGYWKATGKDKEIYRAKTLVGMKKTLVFYRGRAPRGEKTNWVMHEYRLEGKHSMRNLPKTAKNEWVICRVFKKISGGKKVHISGLMRSIDCGTADAQPTDLPQLTDLSSEENQTRITSAAEGSNLTCFSNPIEEHLDKSVDELTSSSKPTHFPHFPFTFPKVSNPSSNLSSQTVSCSGNAHWPDSVTMQDESILRLLLEKNGPFMKQNVKAEFSEDIGINTADLGFKPYDDQEFPIISTGPLDLDCFWNY

## Sheet: S. italica
Query	Query Accnum	Subject	Subject Accnum	Score	Score Text	Expect	Identities %	Identities Text	Positives %	Positives Text	Gaps %	Gaps Text	Iteration	Length Query	Length Subject	Position Query	Position Subject	Alignment	Query Aligned Sequence	Consensus Aligned Sequence	Subject Aligned Sequence	Warnings	Blast_ID
GNAC1_TraesCS7A01G569100.1		KQL24250 pep chromosome:Setaria_italica_v2.0:II:28138227:28140219:-1 gene:SETIT_030284mg transcript:KQL24250 gene_biotype:protein_coding transcript_biotype:protein_coding description:hypothetical protein		655	256 bits (655)	1e-68	44	163/365 (44%)	55	202/365 (55%)	10	37/365 (10%)	1	380	359	29-377 (349)	6-349 (344)	Query: 29 HKASTMADHXXXX-XXXXXXPPGFRFHPTDEEIIKFYVVPKVLDEAFVAAAIEDVNLNKY 87 H TM DH PPGFRFHP+DEEII FY+ PKVL +F AI +VNLN+ Sbjct: 6 HIKRTMGDHHMQQPDGNLELPPGFRFHPSDEEIITFYLTPKVLQRSFTCVAIGEVNLNRT 65 Query: 88 EPWELPEKAKMG-EKEWYFYSRKDRKYPTGIRTNRATETGYWKATGKDKEIF-----QPP 141 EPWELP KAKMG EKEWYF+ +KDRKYPTG+R NRATE GYWKATGKDKEI+ P Sbjct: 66 EPWELPVKAKMGREKEWYFFYQKDRKYPTGMRANRATEAGYWKATGKDKEIYGTKVGVPL 125 Qu…	HKASTMADHXXXX-XXXXXXPPGFRFHPTDEEIIKFYVVPKVLDEAFVAAAIEDVNLNKYEPWELPEKAKMG-EKEWYFYSRKDRKYPTGIRTNRATETGYWKATGKDKEIF-----QPPFKLIGMKKTLVFYKGRAPRGEKTNWIMHEYRLESSKKLTSNPSITTRTVT-RTNMASKEQWVVCRIFHKSTGLKKMVTPS---YDMPMYTGAEHQQGFVDLDTLPPLMEYDMSSTCAHAPLFPGASSYKSHDVGTGSSMMGSVALPIMNYHYIGNNHQHQMMVNPTL---PLSLYXXXXXXXXXXXXIGADQGLMVGAQPGGGLASMLSQEDVVAGLRNNYPGNTA--ATAVGETSLMNMGMDDI	H TM DH PPGFRFHP+DEEII FY+ PKVL +F AI +VNLN+ EPWELP KAKMG EKEWYF+ +KDRKYPTG+R NRATE GYWKATGKDKEI+ P LIGMKKTLVFYKGRAPRGEKTNW+MHE+RL+ S KL S + T + + SK+ WVVCR+FHK+TG+KK P+ YDM M +G Q T+P M++ + P+ AS Y + G SS + + P+ G + +P P+S Y +GA A P M+SQ+DV GL N NT ++ V MDD+	HIKRTMGDHHMQQPDGNLELPPGFRFHPSDEEIITFYLTPKVLQRSFTCVAIGEVNLNRTEPWELPVKAKMGREKEWYFFYQKDRKYPTGMRANRATEAGYWKATGKDKEIYGTKVGVPLPVLIGMKKTLVFYKGRAPRGEKTNWVMHEFRLQHSSKLPCPTSSSNSDATMESPLLSKDDWVVCRVFHKNTGIKKASVPTPSLYDMAMTSGGMEQSSI----TMPMPMQFPIPPAFTMDPV---ASYYST--AGASSSSVPPLMPPMAGMGSAGLQMNDTLFGDPMAHLPPMSFY--------HQMGVGALGAASFMATPPS--LPMVSQKDV--GLNNPDHVNTVELSSTVSTAPESMATMDDV	LEIF	1
GNAC1_TraesCS7B01G489500.2		KQL24250 pep chromosome:Setaria_italica_v2.0:II:28138227:28140219:-1 gene:SETIT_030284mg transcript:KQL24250 gene_biotype:protein_coding transcript_biotype:protein_coding description:hypothetical protein		634	248 bits (634)	3e-66	45	156/342 (45%)	56	192/342 (56%)	8	30/342 (8%)	1	347	359	15-344 (330)	26-349 (324)	Query: 15 PPGFRFHPTDEEIIKFYVVPKVLDEAFVAAAIEDVNLNKYEPWELPEKVKMG-EKEWYFY 73 PPGFRFHP+DEEII FY+ PKVL +F AI +VNLN+ EPWELP K KMG EKEWYF+ Sbjct: 26 PPGFRFHPSDEEIITFYLTPKVLQRSFTCVAIGEVNLNRTEPWELPVKAKMGREKEWYFF 85 Query: 74 SRKDRKYPTGIRTNRATEAGYWKATGKDKEIFH-----PPFTLIGMKKTLVFYKGRAPRG 128 +KDRKYPTG+R NRATEAGYWKATGKDKEI+ P LIGMKKTLVFYKGRAPRG Sbjct: 86 YQKDRKYPTGMRANRATEAGYWKATGKDKEIYGTKVGVPLPVLIGMKKTLVFYKG…	PPGFRFHPTDEEIIKFYVVPKVLDEAFVAAAIEDVNLNKYEPWELPEKVKMG-EKEWYFYSRKDRKYPTGIRTNRATEAGYWKATGKDKEIFH-----PPFTLIGMKKTLVFYKGRAPRGEKTNWIMHEYRLESSKKL-XXXXXXXXXXXXXXXMASKEQWVVCRIFHKSTRLKKMVTLS---YDMPMYTGAEHQQGFVDLDTLPPLMEYDMSSTCVHAPLFPGASSYQLHDVGAGSSMMGSVALPMMNYHYIRNNHHHQMMANPTLPLPLYXXXXXXXXXXXXXGADQGLMVEAQPESGLASMMSQEDAVAGLRNNYPGNTA-ATAVGETSPMNMG-MDDI	PPGFRFHP+DEEII FY+ PKVL +F AI +VNLN+ EPWELP K KMG EKEWYF+ +KDRKYPTG+R NRATEAGYWKATGKDKEI+ P LIGMKKTLVFYKGRAPRGEKTNW+MHE+RL+ S KL + SK+ WVVCR+FHK+T +KK + YDM M +G Q T+P M++ + P+ AS Y GA SS + + PM + + +P LP GA A P S M+SQ+D GL N NT ++ T+P +M MDD+	PPGFRFHPSDEEIITFYLTPKVLQRSFTCVAIGEVNLNRTEPWELPVKAKMGREKEWYFFYQKDRKYPTGMRANRATEAGYWKATGKDKEIYGTKVGVPLPVLIGMKKTLVFYKGRAPRGEKTNWVMHEFRLQHSSKLPCPTSSSNSDATMESPLLSKDDWVVCRVFHKNTGIKKASVPTPSLYDMAMTSGGMEQSSI----TMPMPMQFPIPPAFTMDPV---ASYYS--TAGASSSSVPPLMPPMAGMGSAGLQMNDTLFGDPMAHLP-----PMSFYHQMGVGALGAASFMATPPS--LPMVSQKD--VGLNNPDHVNTVELSSTVSTAPESMATMDDV	LEIF	31
GNAC1_TraesCS7D01G543500.2		KQL24250 pep chromosome:Setaria_italica_v2.0:II:28138227:28140219:-1 gene:SETIT_030284mg transcript:KQL24250 gene_biotype:protein_coding transcript_biotype:protein_coding description:hypothetical protein		669	262 bits (669)	3e-70	44	166/370 (44%)	56	208/370 (56%)	10	40/370 (10%)	1	380	359	29-379 (351)	6-354 (349)	Query: 29 HKASTMADH-LQIQQKQLVLPPGFRFHPTDEEIIKFYVVPKVLDEAFVVAAIEDVNLNKY 87 H TM DH +Q L LPPGFRFHP+DEEII FY+ PKVL +F AI +VNLN+ Sbjct: 6 HIKRTMGDHHMQQPDGNLELPPGFRFHPSDEEIITFYLTPKVLQRSFTCVAIGEVNLNRT 65 Query: 88 EPWELPEKAKMG-EKEWYFYSRKDRKYPTGIRTNRATEAGYWKATGKDKEIF-----QPP 141 EPWELP KAKMG EKEWYF+ +KDRKYPTG+R NRATEAGYWKATGKDKEI+ P Sbjct: 66 EPWELPVKAKMGREKEWYFFYQKDRKYPTGMRANRATEAGYWKATGKDKEIYGTKVGVPL …	HKASTMADH-LQIQQKQLVLPPGFRFHPTDEEIIKFYVVPKVLDEAFVVAAIEDVNLNKYEPWELPEKAKMG-EKEWYFYSRKDRKYPTGIRTNRATEAGYWKATGKDKEIF-----QPPFTLIGMKKTLVFYKGRAPRGEKTNWIMHEYRLESNKKL-TSNPSIXXXXXXXXXXASKEQWVVCRIFHKSTGLKKMVTPS---YNMPMYTGAEHQQAFVDLDTLPPLMEYDMSSTCAHAPLFPGASSYKSHDVGTGSSMMGSVALPMMNYHYIGNNHHHQMMANPTL---PLSLYXXXXXXXXXXXXXGADQGLMVGAQPGSGLASMLSQEDTVAGLRNNYPGNT----ATTAVGETSLMNM-GMDDIWQ	H TM DH +Q L LPPGFRFHP+DEEII FY+ PKVL +F AI +VNLN+ EPWELP KAKMG EKEWYF+ +KDRKYPTG+R NRATEAGYWKATGKDKEI+ P LIGMKKTLVFYKGRAPRGEKTNW+MHE+RL+ + KL S SK+ WVVCR+FHK+TG+KK P+ Y+M M +G Q + T+P M++ + P+ AS Y + G SS + + PM G + + +P P+S Y GA A P S M+SQ+D GL N NT +T + S+ M +D +W+	HIKRTMGDHHMQQPDGNLELPPGFRFHPSDEEIITFYLTPKVLQRSFTCVAIGEVNLNRTEPWELPVKAKMGREKEWYFFYQKDRKYPTGMRANRATEAGYWKATGKDKEIYGTKVGVPLPVLIGMKKTLVFYKGRAPRGEKTNWVMHEFRLQHSSKLPCPTSSSNSDATMESPLLSKDDWVVCRVFHKNTGIKKASVPTPSLYDMAMTSGGMEQSSI----TMPMPMQFPIPPAFTMDPV---ASYYST--AGASSSSVPPLMPPMAGMGSAGLQMNDTLFGDPMAHLPPMSFY--------HQMGVGALGAASFMATPPS--LPMVSQKD--VGLNNPDHVNTVELSSTVSTAPESMATMDDVDGLWK	LEIF	61
GNAC2_TraesCS7A01G152500.1		KQL24250 pep chromosome:Setaria_italica_v2.0:II:28138227:28140219:-1 gene:SETIT_030284mg transcript:KQL24250 gene_biotype:protein_coding transcript_biotype:protein_coding description:hypothetical protein		616	241 bits (616)	4e-64	60	124/206 (60%)	72	150/206 (72%)	3	7/206 (3%)	1	356	359	4-202 (199)	15-220 (206)	Query: 4 HLQVQRQQLKFPQGFRFHPTDVEIITSYLVPKVLNKAFDPIAVGEVDLNKCEPWELPEKA 63 H+Q L+ P GFRFHP+D EIIT YL PKVL ++F +A+GEV+LN+ EPWELP KA Sbjct: 15 HMQQPDGNLELPPGFRFHPSDEEIITFYLTPKVLQRSFTCVAIGEVNLNRTEPWELPVKA 74 Query: 64 KMG-EKEWYFFSQKDRKYPTGIRTNRATTAGYWKATGKDKEIFHHAT----TSLIGMKKT 118 KMG EKEWYFF QKDRKYPTG+R NRAT AGYWKATGKDKEI+ LIGMKKT Sbjct: 75 KMGREKEWYFFYQKDRKYPTGMRANRATEAGYWKATGKDKEIYGTKVGVPLPVLIGMKK…	HLQVQRQQLKFPQGFRFHPTDVEIITSYLVPKVLNKAFDPIAVGEVDLNKCEPWELPEKAKMG-EKEWYFFSQKDRKYPTGIRTNRATTAGYWKATGKDKEIFHHAT----TSLIGMKKTLVFYKGRAPRGEKTNWVMHEYRLE-SGKQGTPSLPIDITTATAINASSKEEYVVCRIFHKSTGLKKVVMSSYAI-PMPMSMGGEEQ	H+Q L+ P GFRFHP+D EIIT YL PKVL ++F +A+GEV+LN+ EPWELP KAKMG EKEWYFF QKDRKYPTG+R NRAT AGYWKATGKDKEI+ LIGMKKTLVFYKGRAPRGEKTNWVMHE+RL+ S K P+ + SK+++VVCR+FHK+TG+KK + + ++ M M+ GG EQ	HMQQPDGNLELPPGFRFHPSDEEIITFYLTPKVLQRSFTCVAIGEVNLNRTEPWELPVKAKMGREKEWYFFYQKDRKYPTGMRANRATEAGYWKATGKDKEIYGTKVGVPLPVLIGMKKTLVFYKGRAPRGEKTNWVMHEFRLQHSSKLPCPTSSSNSDATMESPLLSKDDWVVCRVFHKNTGIKKASVPTPSLYDMAMTSGGMEQ	LEIF	91
GNAC2_TraesCS7B01G056300.1		KQL24250 pep chromosome:Setaria_italica_v2.0:II:28138227:28140219:-1 gene:SETIT_030284mg transcript:KQL24250 gene_biotype:protein_coding transcript_biotype:protein_coding description:hypothetical protein		606	238 bits (606)	6e-63	60	125/208 (60%)	72	150/208 (72%)	5	11/208 (5%)	1	357	359	4-202 (199)	15-220 (206)	Query: 4 HLQVQRQQLKFPQGFRFHPTDVEIITSYLVPKVLNKAFDPIAIGEVDLNKCEPWELPEKA 63 H+Q L+ P GFRFHP+D EIIT YL PKVL ++F +AIGEV+LN+ EPWELP KA Sbjct: 15 HMQQPDGNLELPPGFRFHPSDEEIITFYLTPKVLQRSFTCVAIGEVNLNRTEPWELPVKA 74 Query: 64 KMG-EKEWYFFSQKDRKYPTGIRTNRATTSGYWKATGKDKEIFHHVT----TSLIGMKKT 118 KMG EKEWYFF QKDRKYPTG+R NRAT +GYWKATGKDKEI+ LIGMKKT Sbjct: 75 KMGREKEWYFFYQKDRKYPTGMRANRATEAGYWKATGKDKEIYGTKVGVPLPVLIGMKK…	HLQVQRQQLKFPQGFRFHPTDVEIITSYLVPKVLNKAFDPIAIGEVDLNKCEPWELPEKAKMG-EKEWYFFSQKDRKYPTGIRTNRATTSGYWKATGKDKEIFHHVT----TSLIGMKKTLVFYKGRAPRGEKTNWVMHEYRLECGKQGTPGLPTDITTATAINAS---SKEEYVVCRIFHKSTGLKKVVVSSYAI-PMSMPMGAEEQ	H+Q L+ P GFRFHP+D EIIT YL PKVL ++F +AIGEV+LN+ EPWELP KAKMG EKEWYFF QKDRKYPTG+R NRAT +GYWKATGKDKEI+ LIGMKKTLVFYKGRAPRGEKTNWVMHE+RL+ PT + + A S SK+++VVCR+FHK+TG+KK V + ++ M+M G EQ	HMQQPDGNLELPPGFRFHPSDEEIITFYLTPKVLQRSFTCVAIGEVNLNRTEPWELPVKAKMGREKEWYFFYQKDRKYPTGMRANRATEAGYWKATGKDKEIYGTKVGVPLPVLIGMKKTLVFYKGRAPRGEKTNWVMHEFRLQ--HSSKLPCPTSSSNSDATMESPLLSKDDWVVCRVFHKNTGIKKASVPTPSLYDMAMTSGGMEQ	LEIF	121
GNAC2_TraesCS7D01G154200.1		KQL24250 pep chromosome:Setaria_italica_v2.0:II:28138227:28140219:-1 gene:SETIT_030284mg transcript:KQL24250 gene_biotype:protein_coding transcript_biotype:protein_coding description:hypothetical protein		624	244 bits (624)	5e-65	43	162/376 (43%)	53	203/376 (53%)	15	60/376 (15%)	1	356	359	4-355 (352)	15-354 (340)	Query: 4 HLQVQRQQLKFPQGFRFHPTDVEIITSYLVPKVLNKAFDPIAVGEVDLNKCEPWELPEKA 63 H+Q L+ P GFRFHP+D EIIT YL PKVL ++F +A+GEV+LN+ EPWELP KA Sbjct: 15 HMQQPDGNLELPPGFRFHPSDEEIITFYLTPKVLQRSFTCVAIGEVNLNRTEPWELPVKA 74 Query: 64 KMG-EKEWYFFSQKDRKYPTGIRTNRATTAGYWKATGKDKEIFHHAT----TSLIGMKKT 118 KMG EKEWYFF QKDRKYPTG+R NRAT AGYWKATGKDKEI+ LIGMKKT Sbjct: 75 KMGREKEWYFFYQKDRKYPTGMRANRATEAGYWKATGKDKEIYGTKVGVPLPVLIGMKK…	HLQVQRQQLKFPQGFRFHPTDVEIITSYLVPKVLNKAFDPIAVGEVDLNKCEPWELPEKAKMG-EKEWYFFSQKDRKYPTGIRTNRATTAGYWKATGKDKEIFHHAT----TSLIGMKKTLVFYKGRAPRGDKTNWVMHEYRLE-SGKQGTPSLPTDITTATAINASSKEEYVVCRIFHKSTGLKKVVMSSYAI-PMPMSMGAEEQHGFLESGTLPPFMGYGXXXXXXXXXXXXXXXXYQLHDAGARSSM----------MGSAVLPMMNDHYFGNHHYQNMATPPRPLVSFYHHDPRXXXXXXXXXXXXXXXXXIGADEGLMIGVEPGSGPSSIVSQEDT-------LARLSSNDVATTADEISSVNMGTDGMWK	H+Q L+ P GFRFHP+D EIIT YL PKVL ++F +A+GEV+LN+ EPWELP KAKMG EKEWYFF QKDRKYPTG+R NRAT AGYWKATGKDKEI+ LIGMKKTLVFYKGRAPRG+KTNWVMHE+RL+ S K P+ ++ SK+++VVCR+FHK+TG+KK + + ++ M M+ G EQ S T+P M + AGA SS MGSA L MND FG+ P +SFYH +GA P S P +VSQ+D + + + +TA E + DG+WK	HMQQPDGNLELPPGFRFHPSDEEIITFYLTPKVLQRSFTCVAIGEVNLNRTEPWELPVKAKMGREKEWYFFYQKDRKYPTGMRANRATEAGYWKATGKDKEIYGTKVGVPLPVLIGMKKTLVFYKGRAPRGEKTNWVMHEFRLQHSSKLPCPTSSSNSDATMESPLLSKDDWVVCRVFHKNTGIKKASVPTPSLYDMAMTSGGMEQ----SSITMPMPMQFPIPPAFTMDPVASYYST-----AGASSSSVPPLMPPMAGMGSAGL-QMNDTLFGD------PMAHLPPMSFYHQ------------------MGVGALGAASFMATPPSLP--MVSQKDVGLNNPDHVNTVELSSTVSTAPESMATMDDVDGLWK	LEIF	151
GNAC3_TraesCS5A01G245900.2		KQL24250 pep chromosome:Setaria_italica_v2.0:II:28138227:28140219:-1 gene:SETIT_030284mg transcript:KQL24250 gene_biotype:protein_coding transcript_biotype:protein_coding description:hypothetical protein		620	243 bits (620)	1e-64	59	125/210 (59%)	71	151/210 (71%)	5	12/210 (5%)	1	328	359	18-219 (202)	26-231 (206)	Query: 18 PSGFRFHPTDEEIITSYLVPKVLNPTFTAIAIAEVDLNKNDPYELPKKAKMG-EKEWYFY 76 P GFRFHP+DEEIIT YL PKVL +FT +AI EV+LN+ +P+ELP KAKMG EKEWYF+ Sbjct: 26 PPGFRFHPSDEEIITFYLTPKVLQRSFTCVAIGEVNLNRTEPWELPVKAKMGREKEWYFF 85 Query: 77 CQKDRKYPTGIQTNRATKAGYWKATGKDKEIFH-----PLPTLIGMKKTLVFYKGRAPRG 131 QKDRKYPTG++ NRAT+AGYWKATGKDKEI+ PLP LIGMKKTLVFYKGRAPRG Sbjct: 86 YQKDRKYPTGMRANRATEAGYWKATGKDKEIYGTKVGVPLPVLIGMKKTLV…	PSGFRFHPTDEEIITSYLVPKVLNPTFTAIAIAEVDLNKNDPYELPKKAKMG-EKEWYFYCQKDRKYPTGIQTNRATKAGYWKATGKDKEIFH-----PLPTLIGMKKTLVFYKGRAPRGEKTNWVMHEYRLE-ISKQPAYGPSTXXXXXXXXXXXXXXERVVCKIFHKNIGVKKVVTPSYAMH-MPMFIGGEQQQGSLNSCTFPPPMDY	P GFRFHP+DEEIIT YL PKVL +FT +AI EV+LN+ +P+ELP KAKMG EKEWYF+ QKDRKYPTG++ NRAT+AGYWKATGKDKEI+ PLP LIGMKKTLVFYKGRAPRGEKTNWVMHE+RL+ SK P S+ + VVC++FHKN G+KK P+ +++ M M GG +Q +S T P PM +	PPGFRFHPSDEEIITFYLTPKVLQRSFTCVAIGEVNLNRTEPWELPVKAKMGREKEWYFFYQKDRKYPTGMRANRATEAGYWKATGKDKEIYGTKVGVPLPVLIGMKKTLVFYKGRAPRGEKTNWVMHEFRLQHSSKLPCPTSSSNSDATMESPLLSKDDWVVCRVFHKNTGIKKASVPTPSLYDMAMTSGGMEQ----SSITMPMPMQF	LEIF	181
GNAC4_TraesCS7A01G194700.1		KQL24250 pep chromosome:Setaria_italica_v2.0:II:28138227:28140219:-1 gene:SETIT_030284mg transcript:KQL24250 gene_biotype:protein_coding transcript_biotype:protein_coding description:hypothetical protein		525	206 bits (525)	1e-53	59	108/183 (59%)	71	130/183 (71%)	10	20/183 (10%)	1	349	359	16-185 (170)	25-200 (176)	Query: 16 LPAGFRFHPTDMEIITFYLVRKVLKKPFDVTVIEEVDLNKCEPWDLQNNVNMG-EKDQYF 74 LP GFRFHP+D EIITFYL KVL++ F I EV+LN+ EPW+L MG EK+ YF Sbjct: 25 LPPGFRFHPSDEEIITFYLTPKVLQRSFTCVAIGEVNLNRTEPWELPVKAKMGREKEWYF 84 Query: 75 FSKKDLKYPTGVRTNRATNAGYWKATGKDKEI----VHPPTMSLIGMKKTLVFYKGRAPR 130 F +KD KYPTG+R NRAT AGYWKATGKDKEI V P LIGMKKTLVFYKGRAPR Sbjct: 85 FYQKDRKYPTGMRANRATEAGYWKATGKDKEIYGTKVGVPLPVLIGMKKTLVFYKGRA…	LPAGFRFHPTDMEIITFYLVRKVLKKPFDVTVIEEVDLNKCEPWDLQNNVNMG-EKDQYFFSKKDLKYPTGVRTNRATNAGYWKATGKDKEI----VHPPTMSLIGMKKTLVFYKGRAPRGEKTNWIMHEYRLEMGKQHTPDLPTDIVRAASINAS--------SKEEYVICRIFHKSTGLRK	LP GFRFHP+D EIITFYL KVL++ F I EV+LN+ EPW+L MG EK+ YFF +KD KYPTG+R NRAT AGYWKATGKDKEI V P LIGMKKTLVFYKGRAPRGEKTNW+MHE+RL QH+ LP +S N+ SK+++V+CR+FHK+TG++K	LPPGFRFHPSDEEIITFYLTPKVLQRSFTCVAIGEVNLNRTEPWELPVKAKMGREKEWYFFYQKDRKYPTGMRANRATEAGYWKATGKDKEIYGTKVGVPLPVLIGMKKTLVFYKGRAPRGEKTNWVMHEFRL----QHSSKLPCP---TSSSNSDATMESPLLSKDDWVVCRVFHKNTGIKK	LEIF	241
GNAC4_TraesCS7B01G100300.1		KQL24250 pep chromosome:Setaria_italica_v2.0:II:28138227:28140219:-1 gene:SETIT_030284mg transcript:KQL24250 gene_biotype:protein_coding transcript_biotype:protein_coding description:hypothetical protein		551	216 bits (551)	1e-56	54	118/217 (54%)	66	145/217 (66%)	9	21/217 (9%)	1	323	359	1-203 (203)	11-220 (210)	Query: 1 MAVHLQVQQQKHLNLPAGFRFHPTDLEIITFYLVRKVLKKPFDVIVIEEVDLNKCEPWDL 60 M H Q +L LP GFRFHP+D EIITFYL KVL++ F + I EV+LN+ EPW+L Sbjct: 11 MGDHHMQQPDGNLELPPGFRFHPSDEEIITFYLTPKVLQRSFTCVAIGEVNLNRTEPWEL 70 Query: 61 PNNVNMG-EKDQYFFSKKDLKYPTGVRTNWATNAGYWKATGKDKEI----LHPPTMSLIG 115 P MG EK+ YFF +KD KYPTG+R N AT AGYWKATGKDKEI + P LIG Sbjct: 71 PVKAKMGREKEWYFFYQKDRKYPTGMRANRATEAGYWKATGKDKEIYGTKVGVPLPVLIG …	MAVHLQVQQQKHLNLPAGFRFHPTDLEIITFYLVRKVLKKPFDVIVIEEVDLNKCEPWDLPNNVNMG-EKDQYFFSKKDLKYPTGVRTNWATNAGYWKATGKDKEI----LHPPTMSLIGMKKTLVFYKGRAPRGEKTNWIMHEYRLEMGKQHTPDLPTDIVRAASINGS--------SKEEYVVCRIFHKSTGLKKVVTPSYSI-PIPMSMGAEQQ	M H Q +L LP GFRFHP+D EIITFYL KVL++ F + I EV+LN+ EPW+LP MG EK+ YFF +KD KYPTG+R N AT AGYWKATGKDKEI + P LIGMKKTLVFYKGRAPRGEKTNW+MHE+RL QH+ LP +S N SK+++VVCR+FHK+TG+KK P+ S+ + M+ G +Q	MGDHHMQQPDGNLELPPGFRFHPSDEEIITFYLTPKVLQRSFTCVAIGEVNLNRTEPWELPVKAKMGREKEWYFFYQKDRKYPTGMRANRATEAGYWKATGKDKEIYGTKVGVPLPVLIGMKKTLVFYKGRAPRGEKTNWVMHEFRL----QHSSKLPCP---TSSSNSDATMESPLLSKDDWVVCRVFHKNTGIKKASVPTPSLYDMAMTSGGMEQ	LEIF	271
GNAC4_TraesCS7D01G196300.1		KQL24250 pep chromosome:Setaria_italica_v2.0:II:28138227:28140219:-1 gene:SETIT_030284mg transcript:KQL24250 gene_biotype:protein_coding transcript_biotype:protein_coding description:hypothetical protein		543	213 bits (543)	1e-55	60	110/181 (60%)	74	134/181 (74%)	8	16/181 (8%)	1	349	359	16-185 (170)	25-200 (176)	Query: 16 LPAGFRFHPTDVEIITFYLVHKVLKKPFDVIVIEEVDLNKCEPWDLPNNVNMG-EKDQYF 74 LP GFRFHP+D EIITFYL KVL++ F + I EV+LN+ EPW+LP MG EK+ YF Sbjct: 25 LPPGFRFHPSDEEIITFYLTPKVLQRSFTCVAIGEVNLNRTEPWELPVKAKMGREKEWYF 84 Query: 75 FSKKDLKYPTGVRTNRATNAGYWKATGKDKEI----VHPPTMSLVGMKKTLVFYKGRAPR 130 F +KD KYPTG+R NRAT AGYWKATGKDKEI V P L+GMKKTLVFYKGRAPR Sbjct: 85 FYQKDRKYPTGMRANRATEAGYWKATGKDKEIYGTKVGVPLPVLIGMKKTLVFYK…	LPAGFRFHPTDVEIITFYLVHKVLKKPFDVIVIEEVDLNKCEPWDLPNNVNMG-EKDQYFFSKKDLKYPTGVRTNRATNAGYWKATGKDKEI----VHPPTMSLVGMKKTLVFYKGRAPRGEKTNWIMHEYRLEMGKQHTPDLPTDIVRAASINAT------SKEEYVVCRIFHKSTGLKK	LP GFRFHP+D EIITFYL KVL++ F + I EV+LN+ EPW+LP MG EK+ YFF +KD KYPTG+R NRAT AGYWKATGKDKEI V P L+GMKKTLVFYKGRAPRGEKTNW+MHE+RL QH+ LP +++ +AT SK+++VVCR+FHK+TG+KK	LPPGFRFHPSDEEIITFYLTPKVLQRSFTCVAIGEVNLNRTEPWELPVKAKMGREKEWYFFYQKDRKYPTGMRANRATEAGYWKATGKDKEIYGTKVGVPLPVLIGMKKTLVFYKGRAPRGEKTNWVMHEFRL----QHSSKLPCP-TSSSNSDATMESPLLSKDDWVVCRVFHKNTGIKK	LEIF	301
>KQL24250 pep chromosome:Setaria_italica_v2.0:II:28138227:28140219:-1 gene:SETIT_030284mg transcript:KQL24250 gene_biotype:protein_coding transcript_biotype:protein_coding description:hypothetical protein
MKKCLHIKRTMGDHHMQQPDGNLELPPGFRFHPSDEEIITFYLTPKVLQRSFTCVAIGEVNLNRTEPWELPVKAKMGREKEWYFFYQKDRKYPTGMRANRATEAGYWKATGKDKEIYGTKVGVPLPVLIGMKKTLVFYKGRAPRGEKTNWVMHEFRLQHSSKLPCPTSSSNSDATMESPLLSKDDWVVCRVFHKNTGIKKASVPTPSLYDMAMTSGGMEQSSITMPMPMQFPIPPAFTMDPVASYYSTAGASSSSVPPLMPPMAGMGSAGLQMNDTLFGDPMAHLPPMSFYHQMGVGALGAASFMATPPSLPMVSQKDVGLNNPDHVNTVELSSTVSTAPESMATMDDVDGLWKQVLKK

## Sheet: S. bicolor
Query	Query Accnum	Subject	Subject Accnum	Score	Score Text	Expect	Identities %	Identities Text	Positives %	Positives Text	Gaps %	Gaps Text	Iteration	Length Query	Length Subject	Position Query	Position Subject	Alignment	Query Aligned Sequence	Consensus Aligned Sequence	Subject Aligned Sequence	Warnings	Blast_ID
GNAC1_TraesCS7A01G569100.1		EES02651 pep chromosome:Sorghum_bicolor_NCBIv3:3:9569479:9571661:-1 gene:SORBI_3003G105600 transcript:EES02651 gene_biotype:protein_coding transcript_biotype:protein_coding description:hypothetical protein		597	234 bits (597)	1e-61	46	122/265 (46%)	63	169/265 (63%)	8	23/265 (8%)	1	380	400	48-289 (242)	23-287 (265)	Query: 48 PPGFRFHPTDEEIIKFYVVPKVLDEAFVAAAIEDVNLNKYEPWELPEKAKMGEKEWYFYS 107 PPGFRFHP+D EII Y++ KV + F AI +V++NK EPW+LP++AK GEKEWYF++ Sbjct: 23 PPGFRFHPSDIEIISDYLMNKVRNTNFTCIAIGEVDVNKTEPWDLPDQAKWGEKEWYFFN 82 Query: 108 RKDRKYPTGIRTNRATETGYWKATGKDKEIFQPP---FKLIGMKKTLVFYKGRAPRGEKT 164 +KDRKYPTG+R NRAT+ GYWKATGKDKE+++ L+GMKKTLVFYKGRAPRG+KT Sbjct: 83 QKDRKYPTGLRANRATKAGYWKATGKDKEVYKTTEGVLMLVGMKKTLVFYKG…	PPGFRFHPTDEEIIKFYVVPKVLDEAFVAAAIEDVNLNKYEPWELPEKAKMGEKEWYFYSRKDRKYPTGIRTNRATETGYWKATGKDKEIFQPP---FKLIGMKKTLVFYKGRAPRGEKTNWIMHEYRLESSKKL-----TSNPSITTRTVTR-TNMASKEQWVVCRIFHKSTGLKKMVTPSYDMPM-YTGAEHQQGFVDLDTLPPLMEYDMS-------------STCAHAPLFPGASSYKSHDVGTGSSMMGSVALPIMNYHY	PPGFRFHP+D EII Y++ KV + F AI +V++NK EPW+LP++AK GEKEWYF+++KDRKYPTG+R NRAT+ GYWKATGKDKE+++ L+GMKKTLVFYKGRAPRG+KTNW+MHEYRLE S +L S+ T T T+ + A ++WVVCR+F K+TG+KK PSY++ M T + Q + +P ++ +S + AP +P AS+ + + + + G+ L I N +	PPGFRFHPSDIEIISDYLMNKVRNTNFTCIAIGEVDVNKTEPWDLPDQAKWGEKEWYFFNQKDRKYPTGLRANRATKAGYWKATGKDKEVYKTTEGVLMLVGMKKTLVFYKGRAPRGDKTNWVMHEYRLEGSGRLLGPASASSSIATAATATKASTSAPMDEWVVCRVFEKTTGIKKTTAPSYEVAMASTEIDQNQNNIQAIPIPMSLQLPLSVPMPMQFPIIPDFAMDPVAPYYPNASTGIPTMMPSMTGISGTSGLQINNAQF	LEIF	1
GNAC1_TraesCS7B01G489500.2		OQU89451 pep chromosome:Sorghum_bicolor_NCBIv3:2:57932635:57934018:1 gene:SORBI_3002G192600 transcript:OQU89451 gene_biotype:protein_coding transcript_biotype:protein_coding description:hypothetical protein		583	229 bits (583)	4e-60	38	144/370 (38%)	52	195/370 (52%)	15	57/370 (15%)	1	347	372	15-346 (332)	21-371 (351)	Query: 15 PPGFRFHPTDEEIIKFYVVPKVLDEAFVAAAIEDVNLNKYEPWELPEKVKMGEKEWYFYS 74 PPGFRFHP+D EI+ Y++ KV + F + I +V+LNK EPW+LP++ K+GEKEWYF+ Sbjct: 21 PPGFRFHPSDNEIVSIYLMNKVHNRGFTSTIIAEVDLNKTEPWDLPQEAKIGEKEWYFFY 80 Query: 75 RKDRKYPTGIRTNRATEAGYWKATGKDKEIFHPP---FTLIGMKKTLVFYKGRAPRGEKT 131 +KDRKYP+G+R NRAT+ GYWKATG+DKE+ + LIGMKKTLVFY+G+AP+G+KT Sbjct: 81 QKDRKYPSGLRANRATKGGYWKATGRDKEVDNTTQGVVLLIGMKKTLVFYRGKA…	PPGFRFHPTDEEIIKFYVVPKVLDEAFVAAAIEDVNLNKYEPWELPEKVKMGEKEWYFYSRKDRKYPTGIRTNRATEAGYWKATGKDKEIFHPP---FTLIGMKKTLVFYKGRAPRGEKTNWIMHEYRLESSKKLXXXXXXXXXXXXXXXM---ASKEQWVVCRIFHKSTRLKKMVTLSYDMPMYTGAEHQQGFVDLDTLP---PLME-----YDMSS-------TCVHAPLFP-----------------GASSYQLHDVGAGSSMMGSVALPMMNYHYIRNNHHHQMMANPTLPLPLYXXXXXXXXXXXXXGADQGLMVEAQPESGLASMMSQEDAVAGLRNNYPGNTAATAVGETSPMNMGMDDIWR	PPGFRFHP+D EI+ Y++ KV + F + I +V+LNK EPW+LP++ K+GEKEWYF+ +KDRKYP+G+R NRAT+ GYWKATG+DKE+ + LIGMKKTLVFY+G+AP+G+KTNW+MHEYRLE S +L M ASK++WVVCR+F K+T +KKM T Y + M AE Q + +P PL + M S TC AP FP G SS Q++D G+S+ P M+ +HH M + + + G D L P SM SQ+D A + + + A G +P + DDIW+	PPGFRFHPSDNEIVSIYLMNKVHNRGFTSTIIAEVDLNKTEPWDLPQEAKIGEKEWYFFYQKDRKYPSGLRANRATKGGYWKATGRDKEVDNTTQGVVLLIGMKKTLVFYRGKAPKGDKTNWVMHEYRLEGSSRLPDPASASSSASNVLAMKASASKDEWVVCRVFDKTTSIKKMTTPVYKVAM-ASAEIGQNQNNTPAIPIPMPLQQPLPVPMPMESPILRDFATCPVAPYFPNTGADMPPMMSSMEGIDGTSSLQINDTLFGNSI---ATPPQMDL------YHHMGMGVAAVHMGIGVAGQMDMAATGTDGFD--LATPMPP-----SMASQKDEQANVAKMWSMMSVA-GPGSVNP-STERDDIWK	LEIF	31
GNAC1_TraesCS7D01G543500.2		EER99125 pep chromosome:Sorghum_bicolor_NCBIv3:2:63933586:63937861:-1 gene:SORBI_3002G253000 transcript:EER99125 gene_biotype:protein_coding transcript_biotype:protein_coding description:NAC domain containing protein 38 [Source:Projected from Arabidopsis thaliana (AT2G24430) UniProtKB/TrEMBL;Acc:Q9ZQ25]		612	240 bits (612)	2e-63	58	122/209 (58%)	70	148/209 (70%)	11	23/209 (11%)	1	380	376	41-245 (205)	15-204 (190)	Query: 41 QQKQLVLPPGFRFHPTDEEIIKFYVVPKVLDEAFVVAAIEDVNLNKYEPWELPEKAKMGE 100 ++K+ LPPGFRFHPTDEE+I +Y+ K+ D +F AI +V+LNK EPW+LPEKAK+GE Sbjct: 15 KKKEESLPPGFRFHPTDEELITYYLRQKIADGSFTARAIAEVDLNKCEPWDLPEKAKLGE 74 Query: 101 KEWYFYSRKDRKYPTGIRTNRATEAGYWKATGKDKEIF--QPPFT--LIGMKKTLVFYKG 156 KEWYF+S +DRKYPTG+RTNRAT AGYWK TGKDKEI+ Q P T L+GMKKTLVFYKG Sbjct: 75 KEWYFFSLRDRKYPTGVRTNRATNAGYWKTTGKDKEIYTGQLPATPEL…	QQKQLVLPPGFRFHPTDEEIIKFYVVPKVLDEAFVVAAIEDVNLNKYEPWELPEKAKMGEKEWYFYSRKDRKYPTGIRTNRATEAGYWKATGKDKEIF--QPPFT--LIGMKKTLVFYKGRAPRGEKTNWIMHEYRLESNKKLTSNPSIXXXXXXXXXXASKEQWVVCRIFHKSTGLKKMVTPSYNMPMYTGAEHQQAFVDLDTLPPLM	++K+ LPPGFRFHPTDEE+I +Y+ K+ D +F AI +V+LNK EPW+LPEKAK+GEKEWYF+S +DRKYPTG+RTNRAT AGYWK TGKDKEI+ Q P T L+GMKKTLVFYKGRAPRGEKTNW+MHEYRL S SN K++WVVCR+F KS G KK PS N ++ + H LD +PPL+	KKKEESLPPGFRFHPTDEELITYYLRQKIADGSFTARAIAEVDLNKCEPWDLPEKAKLGEKEWYFFSLRDRKYPTGVRTNRATNAGYWKTTGKDKEIYTGQLPATPELVGMKKTLVFYKGRAPRGEKTNWVMHEYRLHSKSVPKSN---------------KDEWVVCRVFAKSAGAKKY--PSNN--AHSRSSHHHHPYALDMVPPLL	LEIF	61
GNAC2_TraesCS7A01G152500.1		EES02651 pep chromosome:Sorghum_bicolor_NCBIv3:3:9569479:9571661:-1 gene:SORBI_3003G105600 transcript:EES02651 gene_biotype:protein_coding transcript_biotype:protein_coding description:hypothetical protein		638	250 bits (638)	2e-66	40	167/416 (40%)	51	214/416 (51%)	18	78/416 (18%)	1	356	400	1-356 (356)	1-398 (398)	Query: 1 MADHLQVQRQQ--------LKFPQGFRFHPTDVEIITSYLVPKVLNKAFDPIAVGEVDLN 52 MA+H Q Q+Q+ L P GFRFHP+D+EII+ YL+ KV N F IA+GEVD+N Sbjct: 1 MAEHHQPQQQEMNVVPTSGLDLPPGFRFHPSDIEIISDYLMNKVRNTNFTCIAIGEVDVN 60 Query: 53 KCEPWELPEKAKMGEKEWYFFSQKDRKYPTGIRTNRATTAGYWKATGKDKEIFH--HATT 110 K EPW+LP++AK GEKEWYFF+QKDRKYPTG+R NRAT AGYWKATGKDKE++ Sbjct: 61 KTEPWDLPDQAKWGEKEWYFFNQKDRKYPTGLRANRATKAGYWKATGKDKEVYKTTEGVL 12…	MADHLQVQRQQ--------LKFPQGFRFHPTDVEIITSYLVPKVLNKAFDPIAVGEVDLNKCEPWELPEKAKMGEKEWYFFSQKDRKYPTGIRTNRATTAGYWKATGKDKEIFH--HATTSLIGMKKTLVFYKGRAPRGEKTNWVMHEYRLE-SGK-QGTPSLPIDI-TTATAINASSK---EEYVVCRIFHKSTGLKKVVMSSY-----------------AIPMPMSM------GGEEQHGFLESGTLPPFMGYGXXXXXXXXXXXXXXXXYQLHDTGARSSMMGTAVLLMMNDRYFGNHHYQNMATPPRPLVSFYXXXXXXXXXXXXXXXXXXXXXXIGADEGLM-IG------------------VEPGSGPSSIVSQEDTLARLS--SNDVATT…	MA+H Q Q+Q+ L P GFRFHP+D+EII+ YL+ KV N F IA+GEVD+NK EPW+LP++AK GEKEWYFF+QKDRKYPTG+R NRAT AGYWKATGKDKE++ L+GMKKTLVFYKGRAPRG+KTNWVMHEYRLE SG+ G S I T ATA AS+ +E+VVCR+F K+TG+KK SY AIP+PMS+ Q + + P Y Y TG + M + + N + N P ++FY +GA G M +G V P S PSS+VSQ+D A + S+ ++ T ++ + DG+WKY	MAEHHQPQQQEMNVVPTSGLDLPPGFRFHPSDIEIISDYLMNKVRNTNFTCIAIGEVDVNKTEPWDLPDQAKWGEKEWYFFNQKDRKYPTGLRANRATKAGYWKATGKDKEVYKTTEGVLMLVGMKKTLVFYKGRAPRGDKTNWVMHEYRLEGSGRLLGPASASSSIATAATATKASTSAPMDEWVVCRVFEKTTGIKKTTAPSYEVAMASTEIDQNQNNIQAIPIPMSLQLPLSVPMPMQFPIIPDFAMDPVAPY-----------------YPNASTGIPTMMPSMTGISGTSGLQINNAQFSNPII-ASPQMNFYHQMGMGAVAGRIDMGAAVGQMGMGAGAGQMGMGAAVAQMDMGAAGAGGFDVVAPESRPSSMVSQKDDQANAAEISSMMSVT…	LEI	91
GNAC2_TraesCS7B01G056300.1		EES02651 pep chromosome:Sorghum_bicolor_NCBIv3:3:9569479:9571661:-1 gene:SORBI_3003G105600 transcript:EES02651 gene_biotype:protein_coding transcript_biotype:protein_coding description:hypothetical protein		620	243 bits (620)	2e-64	59	124/210 (59%)	72	152/210 (72%)	7	16/210 (7%)	1	357	400	1-194 (194)	1-210 (210)	Query: 1 MADHLQVQRQQ--------LKFPQGFRFHPTDVEIITSYLVPKVLNKAFDPIAIGEVDLN 52 MA+H Q Q+Q+ L P GFRFHP+D+EII+ YL+ KV N F IAIGEVD+N Sbjct: 1 MAEHHQPQQQEMNVVPTSGLDLPPGFRFHPSDIEIISDYLMNKVRNTNFTCIAIGEVDVN 60 Query: 53 KCEPWELPEKAKMGEKEWYFFSQKDRKYPTGIRTNRATTSGYWKATGKDKEIFHHV--TT 110 K EPW+LP++AK GEKEWYFF+QKDRKYPTG+R NRAT +GYWKATGKDKE++ Sbjct: 61 KTEPWDLPDQAKWGEKEWYFFNQKDRKYPTGLRANRATKAGYWKATGKDKEVYKTTEGVL 12…	MADHLQVQRQQ--------LKFPQGFRFHPTDVEIITSYLVPKVLNKAFDPIAIGEVDLNKCEPWELPEKAKMGEKEWYFFSQKDRKYPTGIRTNRATTSGYWKATGKDKEIFHHV--TTSLIGMKKTLVFYKGRAPRGEKTNWVMHEYRLE-CGKQGTPGLPTD--ITTATAINASSK---EEYVVCRIFHKSTGLKKVVVSSYAIPMS	MA+H Q Q+Q+ L P GFRFHP+D+EII+ YL+ KV N F IAIGEVD+NK EPW+LP++AK GEKEWYFF+QKDRKYPTG+R NRAT +GYWKATGKDKE++ L+GMKKTLVFYKGRAPRG+KTNWVMHEYRLE G+ P + T ATA AS+ +E+VVCR+F K+TG+KK SY + M+	MAEHHQPQQQEMNVVPTSGLDLPPGFRFHPSDIEIISDYLMNKVRNTNFTCIAIGEVDVNKTEPWDLPDQAKWGEKEWYFFNQKDRKYPTGLRANRATKAGYWKATGKDKEVYKTTEGVLMLVGMKKTLVFYKGRAPRGDKTNWVMHEYRLEGSGRLLGPASASSSIATAATATKASTSAPMDEWVVCRVFEKTTGIKKTTAPSYEVAMA	LEIF	121
GNAC2_TraesCS7D01G154200.1		EES02651 pep chromosome:Sorghum_bicolor_NCBIv3:3:9569479:9571661:-1 gene:SORBI_3003G105600 transcript:EES02651 gene_biotype:protein_coding transcript_biotype:protein_coding description:hypothetical protein		649	254 bits (649)	8e-68	39	163/416 (39%)	50	212/416 (50%)	18	78/416 (18%)	1	356	400	1-356 (356)	1-398 (398)	Query: 1 MADHLQVQRQQ--------LKFPQGFRFHPTDVEIITSYLVPKVLNKAFDPIAVGEVDLN 52 MA+H Q Q+Q+ L P GFRFHP+D+EII+ YL+ KV N F IA+GEVD+N Sbjct: 1 MAEHHQPQQQEMNVVPTSGLDLPPGFRFHPSDIEIISDYLMNKVRNTNFTCIAIGEVDVN 60 Query: 53 KCEPWELPEKAKMGEKEWYFFSQKDRKYPTGIRTNRATTAGYWKATGKDKEIFH--HATT 110 K EPW+LP++AK GEKEWYFF+QKDRKYPTG+R NRAT AGYWKATGKDKE++ Sbjct: 61 KTEPWDLPDQAKWGEKEWYFFNQKDRKYPTGLRANRATKAGYWKATGKDKEVYKTTEGVL 12…	MADHLQVQRQQ--------LKFPQGFRFHPTDVEIITSYLVPKVLNKAFDPIAVGEVDLNKCEPWELPEKAKMGEKEWYFFSQKDRKYPTGIRTNRATTAGYWKATGKDKEIFH--HATTSLIGMKKTLVFYKGRAPRGDKTNWVMHEYRLE-SGK-----QGTPSLPTDITTATAINASSKEEYVVCRIFHKSTGLKKVVMSSY-----------------AIPMPMSM------GAEEQHGFLESGTLPPFMGYGXXXXXXXXXXXXXXXXYQLHDAGARSSMMGSAVLPMMNDHYFGNHHYQNMATPPRPLVSFYHHDPRXXXXXXXXXXXXXXXXXIGADEGLM-IG------------------VEPGSGPSSIVSQEDTLARLS--SNDVATT…	MA+H Q Q+Q+ L P GFRFHP+D+EII+ YL+ KV N F IA+GEVD+NK EPW+LP++AK GEKEWYFF+QKDRKYPTG+R NRAT AGYWKATGKDKE++ L+GMKKTLVFYKGRAPRGDKTNWVMHEYRLE SG+ + S+ T T A ++ +E+VVCR+F K+TG+KK SY AIP+PMS+ Q + + P Y Y G + M + + N + N P ++FYH +GA G M +G V P S PSS+VSQ+D A + S+ ++ T ++ + DG+WKY	MAEHHQPQQQEMNVVPTSGLDLPPGFRFHPSDIEIISDYLMNKVRNTNFTCIAIGEVDVNKTEPWDLPDQAKWGEKEWYFFNQKDRKYPTGLRANRATKAGYWKATGKDKEVYKTTEGVLMLVGMKKTLVFYKGRAPRGDKTNWVMHEYRLEGSGRLLGPASASSSIATAATATKASTSAPMDEWVVCRVFEKTTGIKKTTAPSYEVAMASTEIDQNQNNIQAIPIPMSLQLPLSVPMPMQFPIIPDFAMDPVAPY-----------------YPNASTGIPTMMPSMTGISGTSGLQINNAQFSNPII-ASPQMNFYHQMGMGAVAGRIDMGAAVGQMGMGAGAGQMGMGAAVAQMDMGAAGAGGFDVVAPESRPSSMVSQKDDQANAAEISSMMSVT…	LEI	152
GNAC3_TraesCS5A01G245900.2		EES02651 pep chromosome:Sorghum_bicolor_NCBIv3:3:9569479:9571661:-1 gene:SORBI_3003G105600 transcript:EES02651 gene_biotype:protein_coding transcript_biotype:protein_coding description:hypothetical protein		571	224 bits (571)	8e-59	55	117/209 (55%)	66	138/209 (66%)	5	12/209 (5%)	1	328	400	18-217 (200)	23-228 (206)	Query: 18 PSGFRFHPTDEEIITSYLVPKVLNPTFTAIAIAEVDLNKNDPYELPKKAKMGEKEWYFYC 77 P GFRFHP+D EII+ YL+ KV N FT IAI EVD+NK +P++LP +AK GEKEWYF+ Sbjct: 23 PPGFRFHPSDIEIISDYLMNKVRNTNFTCIAIGEVDVNKTEPWDLPDQAKWGEKEWYFFN 82 Query: 78 QKDRKYPTGIQTNRATKAGYWKATGKDKEIF---HPLPTLIGMKKTLVFYKGRAPRGEKT 134 QKDRKYPTG++ NRATKAGYWKATGKDKE++ + L+GMKKTLVFYKGRAPRG+KT Sbjct: 83 QKDRKYPTGLRANRATKAGYWKATGKDKEVYKTTEGVLMLVGMKKTLVFYK…	PSGFRFHPTDEEIITSYLVPKVLNPTFTAIAIAEVDLNKNDPYELPKKAKMGEKEWYFYCQKDRKYPTGIQTNRATKAGYWKATGKDKEIF---HPLPTLIGMKKTLVFYKGRAPRGEKTNWVMHEYRLEISKQ---PAYGPS---TXXXXXXXXXXXXXXERVVCKIFHKNIGVKKVVTPSYAMHMPMFIGGEQQQGSLNSCTFPPPM	P GFRFHP+D EII+ YL+ KV N FT IAI EVD+NK +P++LP +AK GEKEWYF+ QKDRKYPTG++ NRATKAGYWKATGKDKE++ + L+GMKKTLVFYKGRAPRG+KTNWVMHEYRLE S + PA S T E VVC++F K G+KK PSY + M E Q N P PM	PPGFRFHPSDIEIISDYLMNKVRNTNFTCIAIGEVDVNKTEPWDLPDQAKWGEKEWYFFNQKDRKYPTGLRANRATKAGYWKATGKDKEVYKTTEGVLMLVGMKKTLVFYKGRAPRGDKTNWVMHEYRLEGSGRLLGPASASSSIATAATATKASTSAPMDEWVVCRVFEKTTGIKKTTAPSYEVAM---ASTEIDQNQNNIQAIPIPM	LEIF	182
GNAC4_TraesCS7A01G194700.1		EER99125 pep chromosome:Sorghum_bicolor_NCBIv3:2:63933586:63937861:-1 gene:SORBI_3002G253000 transcript:EER99125 gene_biotype:protein_coding transcript_biotype:protein_coding description:NAC domain containing protein 38 [Source:Projected from Arabidopsis thaliana (AT2G24430) UniProtKB/TrEMBL;Acc:Q9ZQ25]		550	216 bits (550)	2e-56	60	105/174 (60%)	70	123/174 (70%)	10	18/174 (10%)	1	349	376	15-185 (171)	20-178 (159)	Query: 15 NLPAGFRFHPTDMEIITFYLVRKVLKKPFDVTVIEEVDLNKCEPWDLQNNVNMGEKDQYF 74 +LP GFRFHPTD E+IT+YL +K+ F I EVDLNKCEPWDL +GEK+ YF Sbjct: 20 SLPPGFRFHPTDEELITYYLRQKIADGSFTARAIAEVDLNKCEPWDLPEKAKLGEKEWYF 79 Query: 75 FSKKDLKYPTGVRTNRATNAGYWKATGKDKEIVH---PPTMSLIGMKKTLVFYKGRAPRG 131 FS +D KYPTGVRTNRATNAGYWK TGKDKEI P T L+GMKKTLVFYKGRAPRG Sbjct: 80 FSLRDRKYPTGVRTNRATNAGYWKTTGKDKEIYTGQLPATPELVGMKKTLVFYKGRAPR…	NLPAGFRFHPTDMEIITFYLVRKVLKKPFDVTVIEEVDLNKCEPWDLQNNVNMGEKDQYFFSKKDLKYPTGVRTNRATNAGYWKATGKDKEIVH---PPTMSLIGMKKTLVFYKGRAPRGEKTNWIMHEYRLEMGKQHTPDLPTDIVRAASINASSKEEYVICRIFHKSTGLRK	+LP GFRFHPTD E+IT+YL +K+ F I EVDLNKCEPWDL +GEK+ YFFS +D KYPTGVRTNRATNAGYWK TGKDKEI P T L+GMKKTLVFYKGRAPRGEKTNW+MHEYRL + S+ S+K+E+V+CR+F KS G +K	SLPPGFRFHPTDEELITYYLRQKIADGSFTARAIAEVDLNKCEPWDLPEKAKLGEKEWYFFSLRDRKYPTGVRTNRATNAGYWKTTGKDKEIYTGQLPATPELVGMKKTLVFYKGRAPRGEKTNWVMHEYRL---------------HSKSVPKSNKDEWVVCRVFAKSAGAKK	LEIF	242
GNAC4_TraesCS7B01G100300.1		EES02651 pep chromosome:Sorghum_bicolor_NCBIv3:3:9569479:9571661:-1 gene:SORBI_3003G105600 transcript:EES02651 gene_biotype:protein_coding transcript_biotype:protein_coding description:hypothetical protein		562	221 bits (562)	9e-58	52	121/230 (52%)	64	149/230 (64%)	13	32/230 (13%)	1	323	400	1-198 (198)	1-230 (230)	Query: 1 MAVHLQVQQQKH-------LNLPAGFRFHPTDLEIITFYLVRKVLKKPFDVIVIEEVDLN 53 MA H Q QQQ+ L+LP GFRFHP+D+EII+ YL+ KV F I I EVD+N Sbjct: 1 MAEHHQPQQQEMNVVPTSGLDLPPGFRFHPSDIEIISDYLMNKVRNTNFTCIAIGEVDVN 60 Query: 54 KCEPWDLPNNVNMGEKDQYFFSKKDLKYPTGVRTNWATNAGYWKATGKDKEILHPP--TM 111 K EPWDLP+ GEK+ YFF++KD KYPTG+R N AT AGYWKATGKDKE+ + Sbjct: 61 KTEPWDLPDQAKWGEKEWYFFNQKDRKYPTGLRANRATKAGYWKATGKDKEVYKTTEGVL 120 Q…	MAVHLQVQQQKH-------LNLPAGFRFHPTDLEIITFYLVRKVLKKPFDVIVIEEVDLNKCEPWDLPNNVNMGEKDQYFFSKKDLKYPTGVRTNWATNAGYWKATGKDKEILHPP--TMSLIGMKKTLVFYKGRAPRGEKTNWIMHEYRLE-MGKQHTP-DLPTDIVRAASINGSS----KEEYVVCRIFHKSTGLKKVVTPSY-----------------SIPIPMSM	MA H Q QQQ+ L+LP GFRFHP+D+EII+ YL+ KV F I I EVD+NK EPWDLP+ GEK+ YFF++KD KYPTG+R N AT AGYWKATGKDKE+ + L+GMKKTLVFYKGRAPRG+KTNW+MHEYRLE G+ P + I AA+ +S +E+VVCR+F K+TG+KK PSY +IPIPMS+	MAEHHQPQQQEMNVVPTSGLDLPPGFRFHPSDIEIISDYLMNKVRNTNFTCIAIGEVDVNKTEPWDLPDQAKWGEKEWYFFNQKDRKYPTGLRANRATKAGYWKATGKDKEVYKTTEGVLMLVGMKKTLVFYKGRAPRGDKTNWVMHEYRLEGSGRLLGPASASSSIATAATATKASTSAPMDEWVVCRVFEKTTGIKKTTAPSYEVAMASTEIDQNQNNIQAIPIPMSL	LEIF	272
GNAC4_TraesCS7D01G196300.1		EER99125 pep chromosome:Sorghum_bicolor_NCBIv3:2:63933586:63937861:-1 gene:SORBI_3002G253000 transcript:EER99125 gene_biotype:protein_coding transcript_biotype:protein_coding description:NAC domain containing protein 38 [Source:Projected from Arabidopsis thaliana (AT2G24430) UniProtKB/TrEMBL;Acc:Q9ZQ25]		557	219 bits (557)	4e-57	62	108/174 (62%)	70	123/174 (70%)	10	18/174 (10%)	1	349	376	15-185 (171)	20-178 (159)	Query: 15 NLPAGFRFHPTDVEIITFYLVHKVLKKPFDVIVIEEVDLNKCEPWDLPNNVNMGEKDQYF 74 +LP GFRFHPTD E+IT+YL K+ F I EVDLNKCEPWDLP +GEK+ YF Sbjct: 20 SLPPGFRFHPTDEELITYYLRQKIADGSFTARAIAEVDLNKCEPWDLPEKAKLGEKEWYF 79 Query: 75 FSKKDLKYPTGVRTNRATNAGYWKATGKDKEIVH---PPTMSLVGMKKTLVFYKGRAPRG 131 FS +D KYPTGVRTNRATNAGYWK TGKDKEI P T LVGMKKTLVFYKGRAPRG Sbjct: 80 FSLRDRKYPTGVRTNRATNAGYWKTTGKDKEIYTGQLPATPELVGMKKTLVFYKGRAPR…	NLPAGFRFHPTDVEIITFYLVHKVLKKPFDVIVIEEVDLNKCEPWDLPNNVNMGEKDQYFFSKKDLKYPTGVRTNRATNAGYWKATGKDKEIVH---PPTMSLVGMKKTLVFYKGRAPRGEKTNWIMHEYRLEMGKQHTPDLPTDIVRAASINATSKEEYVVCRIFHKSTGLKK	+LP GFRFHPTD E+IT+YL K+ F I EVDLNKCEPWDLP +GEK+ YFFS +D KYPTGVRTNRATNAGYWK TGKDKEI P T LVGMKKTLVFYKGRAPRGEKTNW+MHEYRL + S+ ++K+E+VVCR+F KS G KK	SLPPGFRFHPTDEELITYYLRQKIADGSFTARAIAEVDLNKCEPWDLPEKAKLGEKEWYFFSLRDRKYPTGVRTNRATNAGYWKTTGKDKEIYTGQLPATPELVGMKKTLVFYKGRAPRGEKTNWVMHEYRL---------------HSKSVPKSNKDEWVVCRVFAKSAGAKK	LEIF	302
>EER99125 pep chromosome:Sorghum_bicolor_NCBIv3:2:63933586:63937861:-1 gene:SORBI_3002G253000 transcript:EER99125 gene_biotype:protein_coding transcript_biotype:protein_coding description:NAC domain containing protein 38 [Source:Projected from Arabidopsis thaliana (AT2G24430) UniProtKB/TrEMBL;Acc:Q9ZQ25]
MEAGGGGGGGGGESKKKEESLPPGFRFHPTDEELITYYLRQKIADGSFTARAIAEVDLNKCEPWDLPEKAKLGEKEWYFFSLRDRKYPTGVRTNRATNAGYWKTTGKDKEIYTGQLPATPELVGMKKTLVFYKGRAPRGEKTNWVMHEYRLHSKSVPKSNKDEWVVCRVFAKSAGAKKYPSNNAHSRSSHHHHPYALDMVPPLLPTLLQHDPFARHHGHHHHHPYMTPADLAELARFARGTPGLHPHIQPHPGTSAAAAAYMNPAVAAAAPPSFTLSGSGLNLNLGASPAMPSPPQALHAMSMAMGGQTGNHHQVMAGEHQHQHHQQQMATAAGLGGCVIVPGADGGFGADAAGGRYQSLDVEQLVERYWPAGYQV
>OQU89451 pep chromosome:Sorghum_bicolor_NCBIv3:2:57932635:57934018:1 gene:SORBI_3002G192600 transcript:OQU89451 gene_biotype:protein_coding transcript_biotype:protein_coding description:hypothetical protein
MEEQQQQEMNTASIGGGLTLPPGFRFHPSDNEIVSIYLMNKVHNRGFTSTIIAEVDLNKTEPWDLPQEAKIGEKEWYFFYQKDRKYPSGLRANRATKGGYWKATGRDKEVDNTTQGVVLLIGMKKTLVFYRGKAPKGDKTNWVMHEYRLEGSSRLPDPASASSSASNVLAMKASASKDEWVVCRVFDKTTSIKKMTTPVYKVAMASAEIGQNQNNTPAIPIPMPLQQPLPVPMPMESPILRDFATCPVAPYFPNTGADMPPMMSSMEGIDGTSSLQINDTLFGNSIATPPQMDLYHHMGMGVAAVHMGIGVAGQMDMAATGTDGFDLATPMPPSMASQKDEQANVAKMWSMMSVAGPGSVNPSTERDDIWKY
>EES02651 pep chromosome:Sorghum_bicolor_NCBIv3:3:9569479:9571661:-1 gene:SORBI_3003G105600 transcript:EES02651 gene_biotype:protein_coding transcript_biotype:protein_coding description:hypothetical protein
MAEHHQPQQQEMNVVPTSGLDLPPGFRFHPSDIEIISDYLMNKVRNTNFTCIAIGEVDVNKTEPWDLPDQAKWGEKEWYFFNQKDRKYPTGLRANRATKAGYWKATGKDKEVYKTTEGVLMLVGMKKTLVFYKGRAPRGDKTNWVMHEYRLEGSGRLLGPASASSSIATAATATKASTSAPMDEWVVCRVFEKTTGIKKTTAPSYEVAMASTEIDQNQNNIQAIPIPMSLQLPLSVPMPMQFPIIPDFAMDPVAPYYPNASTGIPTMMPSMTGISGTSGLQINNAQFSNPIIASPQMNFYHQMGMGAVAGRIDMGAAVGQMGMGAGAGQMGMGAAVAQMDMGAAGAGGFDVVAPESRPSSMVSQKDDQANAAEISSMMSVTDPGSATTTIEMDGIWKYKY

## Sheet: T. dicoccoides
Query	Query Accnum	Subject	Subject Accnum	Score	Score Text	Expect	Identities %	Identities Text	Positives %	Positives Text	Gaps %	Gaps Text	Iteration	Length Query	Length Subject	Position Query	Position Subject	Alignment	Query Aligned Sequence	Consensus Aligned Sequence	Subject Aligned Sequence	Warnings	Blast_ID
GNAC1_TraesCS7A01G569100.1		TRIDC7AG078490.1 pep chromosome:WEWSeq_v.1.0:7A:727260322:727262313:-1 gene:TRIDC7AG078490 transcript:TRIDC7AG078490.1 gene_biotype:protein_coding transcript_biotype:protein_coding		1825	707 bits (1825)	0	91	346/380 (91%)	91	347/380 (91%)			1	380	391	1-380 (380)	12-391 (380)	Query: 1 MDIPXXXXXXXXXXXVASNITITPESVAHKASTMADHXXXXXXXXXXPPGFRFHPTDEEI 60 MDIP VASNITITPESVAHKASTMADH PPGFRFHPTDEEI Sbjct: 12 MDIPSSLISSILMSMVASNITITPESVAHKASTMADHLQVQQKQLVLPPGFRFHPTDEEI 71 Query: 61 IKFYVVPKVLDEAFVAAAIEDVNLNKYEPWELPEKAKMGEKEWYFYSRKDRKYPTGIRTN 120 IKFYVVPKVLDEAFVAAAIEDVNLNKYEPWELPEKAKMGEKEWYFYSRKDRKYPTGIRTN Sbjct: 72 IKFYVVPKVLDEAFVAAAIEDVNLNKYEPWELPEKAKMGEKEWYFYSRKDRKYPTGIRTN 131…	MDIPXXXXXXXXXXXVASNITITPESVAHKASTMADHXXXXXXXXXXPPGFRFHPTDEEIIKFYVVPKVLDEAFVAAAIEDVNLNKYEPWELPEKAKMGEKEWYFYSRKDRKYPTGIRTNRATETGYWKATGKDKEIFQPPFKLIGMKKTLVFYKGRAPRGEKTNWIMHEYRLESSKKLTSNPSITTRTVTRTNMASKEQWVVCRIFHKSTGLKKMVTPSYDMPMYTGAEHQQGFVDLDTLPPLMEYDMSSTCAHAPLFPGASSYKSHDVGTGSSMMGSVALPIMNYHYIGNNHQHQMMVNPTLPLSLYXXXXXXXXXXXXIGADQGLMVGAQPGGGLASMLSQEDVVAGLRNNYPGNTAATAVGETSLMNMGMDDIWQN	MDIP VASNITITPESVAHKASTMADH PPGFRFHPTDEEIIKFYVVPKVLDEAFVAAAIEDVNLNKYEPWELPEKAKMGEKEWYFYSRKDRKYPTGIRTNRATETGYWKATGKDKEIFQPPFKLIGMKKTLVFYKGRAPRGEKTNWIMHEYRLESSKKLTSNPSITTRTVTRTNMASKEQWVVCRIFHKSTGLKKMVTPSYDMPMYTGAEHQQGFVDLDTLPPLMEYDMSSTCAHAPLFPGASSYKSHDVGTGSSMMGSVALPIMNYHYIGNNHQHQMMVNPTLPLSLY +GADQGLMVGAQPGGGLASMLSQEDVVAGLRNNYPGNTAATAVGETSLMNMGMDDIWQN	MDIPSSLISSILMSMVASNITITPESVAHKASTMADHLQVQQKQLVLPPGFRFHPTDEEIIKFYVVPKVLDEAFVAAAIEDVNLNKYEPWELPEKAKMGEKEWYFYSRKDRKYPTGIRTNRATETGYWKATGKDKEIFQPPFKLIGMKKTLVFYKGRAPRGEKTNWIMHEYRLESSKKLTSNPSITTRTVTRTNMASKEQWVVCRIFHKSTGLKKMVTPSYDMPMYTGAEHQQGFVDLDTLPPLMEYDMSSTCAHAPLFPGASSYKSHDVGTGSSMMGSVALPIMNYHYIGNNHQHQMMVNPTLPLSLYQHQQQHQQMMMHMGADQGLMVGAQPGGGLASMLSQEDVVAGLRNNYPGNTAATAVGETSLMNMGMDDIWQN	LI	1
GNAC1_TraesCS7B01G489500.2		TRIDC7AG078490.1 pep chromosome:WEWSeq_v.1.0:7A:727260322:727262313:-1 gene:TRIDC7AG078490 transcript:TRIDC7AG078490.1 gene_biotype:protein_coding transcript_biotype:protein_coding		1517	588 bits (1517)	1e-168	82	287/347 (82%)	83	291/347 (83%)			1	347	391	1-347 (347)	45-391 (347)	Query: 1 MADHXXXXXXXXXXPPGFRFHPTDEEIIKFYVVPKVLDEAFVAAAIEDVNLNKYEPWELP 60 MADH PPGFRFHPTDEEIIKFYVVPKVLDEAFVAAAIEDVNLNKYEPWELP Sbjct: 45 MADHLQVQQKQLVLPPGFRFHPTDEEIIKFYVVPKVLDEAFVAAAIEDVNLNKYEPWELP 104 Query: 61 EKVKMGEKEWYFYSRKDRKYPTGIRTNRATEAGYWKATGKDKEIFHPPFTLIGMKKTLVF 120 EK KMGEKEWYFYSRKDRKYPTGIRTNRATE GYWKATGKDKEIF PPF LIGMKKTLVF Sbjct: 105 EKAKMGEKEWYFYSRKDRKYPTGIRTNRATETGYWKATGKDKEIFQPPFKLI…	MADHXXXXXXXXXXPPGFRFHPTDEEIIKFYVVPKVLDEAFVAAAIEDVNLNKYEPWELPEKVKMGEKEWYFYSRKDRKYPTGIRTNRATEAGYWKATGKDKEIFHPPFTLIGMKKTLVFYKGRAPRGEKTNWIMHEYRLESSKKLXXXXXXXXXXXXXXXMASKEQWVVCRIFHKSTRLKKMVTLSYDMPMYTGAEHQQGFVDLDTLPPLMEYDMSSTCVHAPLFPGASSYQLHDVGAGSSMMGSVALPMMNYHYIRNNHHHQMMANPTLPLPLYXXXXXXXXXXXXXGADQGLMVEAQPESGLASMMSQEDAVAGLRNNYPGNTAATAVGETSPMNMGMDDIWRN	MADH PPGFRFHPTDEEIIKFYVVPKVLDEAFVAAAIEDVNLNKYEPWELPEK KMGEKEWYFYSRKDRKYPTGIRTNRATE GYWKATGKDKEIF PPF LIGMKKTLVFYKGRAPRGEKTNWIMHEYRLESSKKL MASKEQWVVCRIFHKST LKKMVT SYDMPMYTGAEHQQGFVDLDTLPPLMEYDMSSTC HAPLFPGASSY+ HDVG GSSMMGSVALP+MNYHYI NNH HQMM NPTLPL LY GADQGLMV AQP GLASM+SQED VAGLRNNYPGNTAATAVGETS MNMGMDDIW+N	MADHLQVQQKQLVLPPGFRFHPTDEEIIKFYVVPKVLDEAFVAAAIEDVNLNKYEPWELPEKAKMGEKEWYFYSRKDRKYPTGIRTNRATETGYWKATGKDKEIFQPPFKLIGMKKTLVFYKGRAPRGEKTNWIMHEYRLESSKKLTSNPSITTRTVTRTNMASKEQWVVCRIFHKSTGLKKMVTPSYDMPMYTGAEHQQGFVDLDTLPPLMEYDMSSTCAHAPLFPGASSYKSHDVGTGSSMMGSVALPIMNYHYIGNNHQHQMMVNPTLPLSLYQHQQQHQQMMMHMGADQGLMVGAQPGGGLASMLSQEDVVAGLRNNYPGNTAATAVGETSLMNMGMDDIWQN	LEI	32
GNAC1_TraesCS7D01G543500.2		TRIDC7AG078490.1 pep chromosome:WEWSeq_v.1.0:7A:727260322:727262313:-1 gene:TRIDC7AG078490 transcript:TRIDC7AG078490.1 gene_biotype:protein_coding transcript_biotype:protein_coding		1756	681 bits (1756)	0	87	331/380 (87%)	88	336/380 (88%)			1	380	391	1-380 (380)	12-391 (380)	Query: 1 MDXXXXXXXXXXXFMVASNITITPESIAHKASTMADHLQIQQKQLVLPPGFRFHPTDEEI 60 MD MVASNITITPES+AHKASTMADHLQ+QQKQLVLPPGFRFHPTDEEI Sbjct: 12 MDIPSSLISSILMSMVASNITITPESVAHKASTMADHLQVQQKQLVLPPGFRFHPTDEEI 71 Query: 61 IKFYVVPKVLDEAFVVAAIEDVNLNKYEPWELPEKAKMGEKEWYFYSRKDRKYPTGIRTN 120 IKFYVVPKVLDEAFV AAIEDVNLNKYEPWELPEKAKMGEKEWYFYSRKDRKYPTGIRTN Sbjct: 72 IKFYVVPKVLDEAFVAAAIEDVNLNKYEPWELPEKAKMGEKEWYFYSRKDRKYPTG…	MDXXXXXXXXXXXFMVASNITITPESIAHKASTMADHLQIQQKQLVLPPGFRFHPTDEEIIKFYVVPKVLDEAFVVAAIEDVNLNKYEPWELPEKAKMGEKEWYFYSRKDRKYPTGIRTNRATEAGYWKATGKDKEIFQPPFTLIGMKKTLVFYKGRAPRGEKTNWIMHEYRLESNKKLTSNPSIXXXXXXXXXXASKEQWVVCRIFHKSTGLKKMVTPSYNMPMYTGAEHQQAFVDLDTLPPLMEYDMSSTCAHAPLFPGASSYKSHDVGTGSSMMGSVALPMMNYHYIGNNHHHQMMANPTLPLSLYXXXXXXXXXXXXXGADQGLMVGAQPGSGLASMLSQEDTVAGLRNNYPGNTATTAVGETSLMNMGMDDIWQN	MD MVASNITITPES+AHKASTMADHLQ+QQKQLVLPPGFRFHPTDEEIIKFYVVPKVLDEAFV AAIEDVNLNKYEPWELPEKAKMGEKEWYFYSRKDRKYPTGIRTNRATE GYWKATGKDKEIFQPPF LIGMKKTLVFYKGRAPRGEKTNWIMHEYRLES+KKLTSNPSI ASKEQWVVCRIFHKSTGLKKMVTPSY+MPMYTGAEHQQ FVDLDTLPPLMEYDMSSTCAHAPLFPGASSYKSHDVGTGSSMMGSVALP+MNYHYIGNNH HQMM NPTLPLSLY GADQGLMVGAQPG GLASMLSQED VAGLRNNYPGNTA TAVGETSLMNMGMDDIWQN	MDIPSSLISSILMSMVASNITITPESVAHKASTMADHLQVQQKQLVLPPGFRFHPTDEEIIKFYVVPKVLDEAFVAAAIEDVNLNKYEPWELPEKAKMGEKEWYFYSRKDRKYPTGIRTNRATETGYWKATGKDKEIFQPPFKLIGMKKTLVFYKGRAPRGEKTNWIMHEYRLESSKKLTSNPSITTRTVTRTNMASKEQWVVCRIFHKSTGLKKMVTPSYDMPMYTGAEHQQGFVDLDTLPPLMEYDMSSTCAHAPLFPGASSYKSHDVGTGSSMMGSVALPIMNYHYIGNNHQHQMMVNPTLPLSLYQHQQQHQQMMMHMGADQGLMVGAQPGGGLASMLSQEDVVAGLRNNYPGNTAATAVGETSLMNMGMDDIWQN	LI	63
GNAC2_TraesCS7A01G152500.1		TRIDC7AG018700.1 pep chromosome:WEWSeq_v.1.0:7A:103503747:103505077:-1 gene:TRIDC7AG018700 transcript:TRIDC7AG018700.1 gene_biotype:protein_coding transcript_biotype:protein_coding		1615	626 bits (1615)	1e-179	89	311/349 (89%)	89	311/349 (89%)			1	356	349	1-349 (349)	1-349 (349)	Query: 1 MADHLQVQRQQLKFPQGFRFHPTDVEIITSYLVPKVLNKAFDPIAVGEVDLNKCEPWELP 60 MADHLQVQRQQLKFPQGFRFHPTDVEIITSYLVPKVLNKAFDPIAVGEVDLNKCEPWELP Sbjct: 1 MADHLQVQRQQLKFPQGFRFHPTDVEIITSYLVPKVLNKAFDPIAVGEVDLNKCEPWELP 60 Query: 61 EKAKMGEKEWYFFSQKDRKYPTGIRTNRATTAGYWKATGKDKEIFHHATTSLIGMKKTLV 120 EKAKMGEKEWYFFSQKDRKYPTGIRTNRATTAGYWKATGKDKEIFHHATTSLIGMKKTLV Sbjct: 61 EKAKMGEKEWYFFSQKDRKYPTGIRTNRATTAGYWKATGKDKEIFH…	MADHLQVQRQQLKFPQGFRFHPTDVEIITSYLVPKVLNKAFDPIAVGEVDLNKCEPWELPEKAKMGEKEWYFFSQKDRKYPTGIRTNRATTAGYWKATGKDKEIFHHATTSLIGMKKTLVFYKGRAPRGEKTNWVMHEYRLESGKQGTPSLPIDITTATAINASSKEEYVVCRIFHKSTGLKKVVMSSYAIPMPMSMGGEEQHGFLESGTLPPFMGYGXXXXXXXXXXXXXXXXYQLHDTGARSSMMGTAVLLMMNDRYFGNHHYQNMATPPRPLVSFYXXXXXXXXXXXXXXXXXXXXXXIGADEGLMIGVEPGSGPSSIVSQEDTLARLSSNDVATTAEEISSVNMG	MADHLQVQRQQLKFPQGFRFHPTDVEIITSYLVPKVLNKAFDPIAVGEVDLNKCEPWELPEKAKMGEKEWYFFSQKDRKYPTGIRTNRATTAGYWKATGKDKEIFHHATTSLIGMKKTLVFYKGRAPRGEKTNWVMHEYRLESGKQGTPSLPIDITTATAINASSKEEYVVCRIFHKSTGLKKVVMSSYAIPMPMSMGGEEQHGFLESGTLPPFMGYG YQLHDTGARSSMMGTAVLLMMNDRYFGNHHYQNMATPPRPLVSFY IGADEGLMIGVEPGSGPSSIVSQEDTLARLSSNDVATTAEEISSVNMG	MADHLQVQRQQLKFPQGFRFHPTDVEIITSYLVPKVLNKAFDPIAVGEVDLNKCEPWELPEKAKMGEKEWYFFSQKDRKYPTGIRTNRATTAGYWKATGKDKEIFHHATTSLIGMKKTLVFYKGRAPRGEKTNWVMHEYRLESGKQGTPSLPIDITTATAINASSKEEYVVCRIFHKSTGLKKVVMSSYAIPMPMSMGGEEQHGFLESGTLPPFMGYGASSSLVPPSSLPASSSYQLHDTGARSSMMGTAVLLMMNDRYFGNHHYQNMATPPRPLVSFYHHDHQQQQQQQQHMIQMPMQMQIGADEGLMIGVEPGSGPSSIVSQEDTLARLSSNDVATTAEEISSVNMG	LEIF	94
GNAC2_TraesCS7B01G056300.1		TRIDC7BG008180.1 pep chromosome:WEWSeq_v.1.0:7B:62808738:62810365:-1 gene:TRIDC7BG008180 transcript:TRIDC7BG008180.1 gene_biotype:protein_coding transcript_biotype:protein_coding		1649	639 bits (1649)	0	88	317/358 (88%)	88	317/358 (88%)	0	1/358 (0%)	1	357	358	1-357 (357)	1-358 (358)	Query: 1 MADHLQVQRQQLKFPQGFRFHPTDVEIITSYLVPKVLNKAFDPIAIGEVDLNKCEPWELP 60 MADHLQVQRQQLKFPQGFRFHPTDVEIITSYLVPKVLNKAFDPIAIGEVDLNKCEPWELP Sbjct: 1 MADHLQVQRQQLKFPQGFRFHPTDVEIITSYLVPKVLNKAFDPIAIGEVDLNKCEPWELP 60 Query: 61 EKAKMGEKEWYFFSQKDRKYPTGIRTNRATTSGYWKATGKDKEIFHHVTTSLIGMKKTLV 120 EKAKMGEKEWYFFSQKDRKYPTGIRTNRATTSGYWKATGKDKEIFHHVTTSLIGMKKTLV Sbjct: 61 EKAKMGEKEWYFFSQKDRKYPTGIRTNRATTSGYWKATGKDKEIFH…	MADHLQVQRQQLKFPQGFRFHPTDVEIITSYLVPKVLNKAFDPIAIGEVDLNKCEPWELPEKAKMGEKEWYFFSQKDRKYPTGIRTNRATTSGYWKATGKDKEIFHHVTTSLIGMKKTLVFYKGRAPRGEKTNWVMHEYRLECGKQGTPGLPTDITTATAINASSKEEYVVCRIFHKSTGLKKVVVSSYAIPMSMPMGAEEQHAFHESGTLPPFMGYGAXXXXXXXXXXXXXXXYQLHDVGARSSMMGSAVLPMMNDHYFRNHHYQNMATPPRPLVSFYXXXXXXXXXXXXXXXXXXX-XXXXIGADEGLMIGVEPGSGPSSIVSQEDTLARFSSNDVATTADEISSVNMGTDDIWKY	MADHLQVQRQQLKFPQGFRFHPTDVEIITSYLVPKVLNKAFDPIAIGEVDLNKCEPWELPEKAKMGEKEWYFFSQKDRKYPTGIRTNRATTSGYWKATGKDKEIFHHVTTSLIGMKKTLVFYKGRAPRGEKTNWVMHEYRLECGKQGTPGLPTDITTATAINASSKEEYVVCRIFHKSTGLKKVVVSSYAIPMSMPMGAEEQHAFHESGTLPPFMGYGA YQLHDVGARSSMMGSAVLPMMNDHYFRNHHYQNMATPPR LVSFY IGADEGLMIGVEPGSGPSSIVSQEDTLARFSSNDVATTADEISSVNMGTD IWKY	MADHLQVQRQQLKFPQGFRFHPTDVEIITSYLVPKVLNKAFDPIAIGEVDLNKCEPWELPEKAKMGEKEWYFFSQKDRKYPTGIRTNRATTSGYWKATGKDKEIFHHVTTSLIGMKKTLVFYKGRAPRGEKTNWVMHEYRLECGKQGTPGLPTDITTATAINASSKEEYVVCRIFHKSTGLKKVVVSSYAIPMSMPMGAEEQHAFHESGTLPPFMGYGASSSLVPPSSVPTSSSYQLHDVGARSSMMGSAVLPMMNDHYFRNHHYQNMATPPRQLVSFYHHDHHHQQQQQQQQHMIQMPMQMQIGADEGLMIGVEPGSGPSSIVSQEDTLARFSSNDVATTADEISSVNMGTDGIWKY	LI	124
GNAC2_TraesCS7D01G154200.1		TRIDC7AG018700.1 pep chromosome:WEWSeq_v.1.0:7A:103503747:103505077:-1 gene:TRIDC7AG018700 transcript:TRIDC7AG018700.1 gene_biotype:protein_coding transcript_biotype:protein_coding		1603	622 bits (1603)	1e-178	87	306/349 (87%)	88	310/349 (88%)			1	356	349	1-349 (349)	1-349 (349)	Query: 1 MADHLQVQRQQLKFPQGFRFHPTDVEIITSYLVPKVLNKAFDPIAVGEVDLNKCEPWELP 60 MADHLQVQRQQLKFPQGFRFHPTDVEIITSYLVPKVLNKAFDPIAVGEVDLNKCEPWELP Sbjct: 1 MADHLQVQRQQLKFPQGFRFHPTDVEIITSYLVPKVLNKAFDPIAVGEVDLNKCEPWELP 60 Query: 61 EKAKMGEKEWYFFSQKDRKYPTGIRTNRATTAGYWKATGKDKEIFHHATTSLIGMKKTLV 120 EKAKMGEKEWYFFSQKDRKYPTGIRTNRATTAGYWKATGKDKEIFHHATTSLIGMKKTLV Sbjct: 61 EKAKMGEKEWYFFSQKDRKYPTGIRTNRATTAGYWKATGKDKEIFH…	MADHLQVQRQQLKFPQGFRFHPTDVEIITSYLVPKVLNKAFDPIAVGEVDLNKCEPWELPEKAKMGEKEWYFFSQKDRKYPTGIRTNRATTAGYWKATGKDKEIFHHATTSLIGMKKTLVFYKGRAPRGDKTNWVMHEYRLESGKQGTPSLPTDITTATAINASSKEEYVVCRIFHKSTGLKKVVMSSYAIPMPMSMGAEEQHGFLESGTLPPFMGYGXXXXXXXXXXXXXXXXYQLHDAGARSSMMGSAVLPMMNDHYFGNHHYQNMATPPRPLVSFYHHDPRXXXXXXXXXXXXXXXXXIGADEGLMIGVEPGSGPSSIVSQEDTLARLSSNDVATTADEISSVNMG	MADHLQVQRQQLKFPQGFRFHPTDVEIITSYLVPKVLNKAFDPIAVGEVDLNKCEPWELPEKAKMGEKEWYFFSQKDRKYPTGIRTNRATTAGYWKATGKDKEIFHHATTSLIGMKKTLVFYKGRAPRG+KTNWVMHEYRLESGKQGTPSLP DITTATAINASSKEEYVVCRIFHKSTGLKKVVMSSYAIPMPMSMG EEQHGFLESGTLPPFMGYG YQLHD GARSSMMG+AVL MMND YFGNHHYQNMATPPRPLVSFYHHD + IGADEGLMIGVEPGSGPSSIVSQEDTLARLSSNDVATTA+EISSVNMG	MADHLQVQRQQLKFPQGFRFHPTDVEIITSYLVPKVLNKAFDPIAVGEVDLNKCEPWELPEKAKMGEKEWYFFSQKDRKYPTGIRTNRATTAGYWKATGKDKEIFHHATTSLIGMKKTLVFYKGRAPRGEKTNWVMHEYRLESGKQGTPSLPIDITTATAINASSKEEYVVCRIFHKSTGLKKVVMSSYAIPMPMSMGGEEQHGFLESGTLPPFMGYGASSSLVPPSSLPASSSYQLHDTGARSSMMGTAVLLMMNDRYFGNHHYQNMATPPRPLVSFYHHDHQQQQQQQQHMIQMPMQMQIGADEGLMIGVEPGSGPSSIVSQEDTLARLSSNDVATTAEEISSVNMG	LEIF	154
GNAC3_TraesCS5A01G245900.2		TRIDC5AG038530.2 pep chromosome:WEWSeq_v.1.0:5A:457219260:457220488:-1 gene:TRIDC5AG038530 transcript:TRIDC5AG038530.2 gene_biotype:protein_coding transcript_biotype:protein_coding		1426	553 bits (1426)	1e-157	83	274/328 (83%)	83	275/328 (83%)	0	1/328 (0%)	1	328	327	1-328 (328)	1-327 (327)	Query: 1 MADXXXXXXXXXXXXXXPSGFRFHPTDEEIITSYLVPKVLNPTFTAIAIAEVDLNKNDPY 60 MAD PSGFRFHPTDEEIITSYLVPKVLNPTFTAIAIAEVDLNKNDPY Sbjct: 1 MADHLQVQQQHQHQLELPSGFRFHPTDEEIITSYLVPKVLNPTFTAIAIAEVDLNKNDPY 60 Query: 61 ELPKKAKMGEKEWYFYCQKDRKYPTGIQTNRATKAGYWKATGKDKEIFHPLPTLIGMKKT 120 +LPKKAKMGE EWYFYCQKDRKYPTGIQTNRATKAGYWKATGKDKEIFHPLPTLIGMKKT Sbjct: 61 DLPKKAKMGE-EWYFYCQKDRKYPTGIQTNRATKAGYWKATGKDKEIFHPLPTLIGMKK…	MADXXXXXXXXXXXXXXPSGFRFHPTDEEIITSYLVPKVLNPTFTAIAIAEVDLNKNDPYELPKKAKMGEKEWYFYCQKDRKYPTGIQTNRATKAGYWKATGKDKEIFHPLPTLIGMKKTLVFYKGRAPRGEKTNWVMHEYRLEISKQPAYGPSTXXXXXXXXXXXXXXERVVCKIFHKNIGVKKVVTPSYAMHMPMFIGGEQQQGSLNSCTFPPPMDYGXXXXXXXXXXXXEDSSYQLHAARVGLAMTGSLVLPMVNNPHHEMMGGNPMVSYXXXXXXXXXXXXGADQCFMVGVEPGSESSSMVSREGVDRLGNNVQGNGATTTIDS	MAD PSGFRFHPTDEEIITSYLVPKVLNPTFTAIAIAEVDLNKNDPY+LPKKAKMGE EWYFYCQKDRKYPTGIQTNRATKAGYWKATGKDKEIFHPLPTLIGMKKTLVFYKGRAPRGEKTNWVMHEYRLEISKQPAYGPST ERVVCKIFHKNIGVKKVVTPSYAMHMPMFIGGEQQQGSLNSCTFPPPMDYG EDSSYQLHAARVGLAMTGSLVLPMVNNPHHEMMGGNPMVSY GADQCFMVGVEPGSESSSMVSREGVDRLGNNVQGNGATTTIDS	MADHLQVQQQHQHQLELPSGFRFHPTDEEIITSYLVPKVLNPTFTAIAIAEVDLNKNDPYDLPKKAKMGE-EWYFYCQKDRKYPTGIQTNRATKAGYWKATGKDKEIFHPLPTLIGMKKTLVFYKGRAPRGEKTNWVMHEYRLEISKQPAYGPSTAIAKAAAINASSKKERVVCKIFHKNIGVKKVVTPSYAMHMPMFIGGEQQQGSLNSCTFPPPMDYGASLSLAPPLFLSEDSSYQLHAARVGLAMTGSLVLPMVNNPHHEMMGGNPMVSYQQQQMMQMQMQMGADQCFMVGVEPGSESSSMVSREGVDRLGNNVQGNGATTTIDS	LEI	185
GNAC4_TraesCS7A01G194700.1		TRIDC7AG024270.1 pep chromosome:WEWSeq_v.1.0:7A:151422198:151423715:1 gene:TRIDC7AG024270 transcript:TRIDC7AG024270.1 gene_biotype:protein_coding transcript_biotype:protein_coding		1601	621 bits (1601)	1e-177	91	306/335 (91%)	91	307/335 (91%)			1	349	349	15-349 (335)	15-349 (335)	Query: 15 NLPAGFRFHPTDMEIITFYLVRKVLKKPFDVTVIEEVDLNKCEPWDLQNNVNMGEKDQYF 74 NLPAGFRFHPTDMEIITFYLVRKVLKKPFDVTVIEEVDLNKCEPWDL+NNVNMGEKDQYF Sbjct: 15 NLPAGFRFHPTDMEIITFYLVRKVLKKPFDVTVIEEVDLNKCEPWDLRNNVNMGEKDQYF 74 Query: 75 FSKKDLKYPTGVRTNRATNAGYWKATGKDKEIVHPPTMSLIGMKKTLVFYKGRAPRGEKT 134 FSKKDLKYPTGVRTNRATNAGYWKATGKDKEIVHPPTMSLIGMKKTLVFYKGRAPRGEKT Sbjct: 75 FSKKDLKYPTGVRTNRATNAGYWKATGKDKEIVHPPTMSLIGMK…	NLPAGFRFHPTDMEIITFYLVRKVLKKPFDVTVIEEVDLNKCEPWDLQNNVNMGEKDQYFFSKKDLKYPTGVRTNRATNAGYWKATGKDKEIVHPPTMSLIGMKKTLVFYKGRAPRGEKTNWIMHEYRLEMGKQHTPDLPTDIVRAASINASSKEEYVICRIFHKSTGLRKVVXXXXXXXXXXXXGVEQQQGFLESNTLAPLMDYDVXXXXXXXXXXXXXXXYQMHNFGAESFIMGSAVLPMMNNQYFENHHHQMMVAPPQSSMSVYNNQQQQMMHMSAEQGFMVGVDPGSGTSSIVSDEDVLTGTSNNIQGNGVATISSEISSVNMGMDGMWNY	NLPAGFRFHPTDMEIITFYLVRKVLKKPFDVTVIEEVDLNKCEPWDL+NNVNMGEKDQYFFSKKDLKYPTGVRTNRATNAGYWKATGKDKEIVHPPTMSLIGMKKTLVFYKGRAPRGEKTNWIMHEYRLEMGKQHTPDLPTDIVRAASINASSKEEYVICRIFHKSTGLRKVV GVEQQQGFLESNTLAPLMDYDV YQMHNFGAES IMGSAVLPMMNNQYFENHHHQMMVAPPQSSMSVYNNQQQQMMHMSAEQGFMVGVDPGSGTSSIVSDEDVLTGTSNNIQGNGVATISSEISSVNMGMDGMWNY	NLPAGFRFHPTDMEIITFYLVRKVLKKPFDVTVIEEVDLNKCEPWDLRNNVNMGEKDQYFFSKKDLKYPTGVRTNRATNAGYWKATGKDKEIVHPPTMSLIGMKKTLVFYKGRAPRGEKTNWIMHEYRLEMGKQHTPDLPTDIVRAASINASSKEEYVICRIFHKSTGLRKVVMPSYSMPIPNSMGVEQQQGFLESNTLAPLMDYDVPSSLAPLSPLPAASLYQMHNFGAESSIMGSAVLPMMNNQYFENHHHQMMVAPPQSSMSVYNNQQQQMMHMSAEQGFMVGVDPGSGTSSIVSDEDVLTGTSNNIQGNGVATISSEISSVNMGMDGMWNY	EIF	246
GNAC4_TraesCS7B01G100300.1		TRIDC7BG014950.1 pep chromosome:WEWSeq_v.1.0:7B:119123076:119124917:1 gene:TRIDC7BG014950 transcript:TRIDC7BG014950.1 gene_biotype:protein_coding transcript_biotype:protein_coding		1577	612 bits (1577)	1e-175	93	301/323 (93%)	93	302/323 (93%)			1	323	348	1-323 (323)	1-323 (323)	Query: 1 MAVHLQVQQQKHLNLPAGFRFHPTDLEIITFYLVRKVLKKPFDVIVIEEVDLNKCEPWDL 60 MAVHLQVQQQKHLNLPAGFRFHPTDLEIITFYLVRKVLKKPFDVIVIEEVDLNKCEPWDL Sbjct: 1 MAVHLQVQQQKHLNLPAGFRFHPTDLEIITFYLVRKVLKKPFDVIVIEEVDLNKCEPWDL 60 Query: 61 PNNVNMGEKDQYFFSKKDLKYPTGVRTNWATNAGYWKATGKDKEILHPPTMSLIGMKKTL 120 PNNVNMGEKDQYFFSKKDLKYPTGVRTN ATNAGYWKATGKDKEI+HPPTMSLIGMKKTL Sbjct: 61 PNNVNMGEKDQYFFSKKDLKYPTGVRTNRATNAGYWKATGKDKEIV…	MAVHLQVQQQKHLNLPAGFRFHPTDLEIITFYLVRKVLKKPFDVIVIEEVDLNKCEPWDLPNNVNMGEKDQYFFSKKDLKYPTGVRTNWATNAGYWKATGKDKEILHPPTMSLIGMKKTLVFYKGRAPRGEKTNWIMHEYRLEMGKQHTPDLPTDIVRAASINGSSKEEYVVCRIFHKSTGLKKVVTPSYSIPIPMSMGAEQQQGFLESNTLAPLMDYDVXXXXXXXXXXXXXXXYQMHNFGAGSSMMGSAVLPMMNNQYFENHRHQMMVAPPQSSMSFYNNQQQQMMHMSAEQGFMVGVDPGSGTSSIVSHEDVLTGTSNNI	MAVHLQVQQQKHLNLPAGFRFHPTDLEIITFYLVRKVLKKPFDVIVIEEVDLNKCEPWDLPNNVNMGEKDQYFFSKKDLKYPTGVRTN ATNAGYWKATGKDKEI+HPPTMSLIGMKKTLVFYKGRAPRGEKTNWIMHEYRLEMGKQHTPDLPTDIVRAASINGSSKEEYVVCRIFHKSTGLKKVV PSYSIPIPMSMGAEQQQ FLESNTLAPLMDYDV YQM NFGAGSSMMGSAVLPMMNNQYFENHRHQMMVAPPQSSMSFYNNQQQQ MHMSAEQGFMVGVDPGSGTSSIVSHEDVLTG SNNI	MAVHLQVQQQKHLNLPAGFRFHPTDLEIITFYLVRKVLKKPFDVIVIEEVDLNKCEPWDLPNNVNMGEKDQYFFSKKDLKYPTGVRTNRATNAGYWKATGKDKEIVHPPTMSLIGMKKTLVFYKGRAPRGEKTNWIMHEYRLEMGKQHTPDLPTDIVRAASINGSSKEEYVVCRIFHKSTGLKKVVMPSYSIPIPMSMGAEQQQCFLESNTLAPLMDYDVPSSLAPLPPLPATSLYQMQNFGAGSSMMGSAVLPMMNNQYFENHRHQMMVAPPQSSMSFYNNQQQQTMHMSAEQGFMVGVDPGSGTSSIVSHEDVLTGMSNNI	LEI	277
GNAC4_TraesCS7D01G196300.1		TRIDC7BG014950.1 pep chromosome:WEWSeq_v.1.0:7B:119123076:119124917:1 gene:TRIDC7BG014950 transcript:TRIDC7BG014950.1 gene_biotype:protein_coding transcript_biotype:protein_coding		1539	597 bits (1539)	1e-170	87	293/335 (87%)	88	298/335 (88%)			1	349	348	15-349 (335)	14-348 (335)	Query: 15 NLPAGFRFHPTDVEIITFYLVHKVLKKPFDVIVIEEVDLNKCEPWDLPNNVNMGEKDQYF 74 NLPAGFRFHPTD+EIITFYLV KVLKKPFDVIVIEEVDLNKCEPWDLPNNVNMGEKDQYF Sbjct: 14 NLPAGFRFHPTDLEIITFYLVRKVLKKPFDVIVIEEVDLNKCEPWDLPNNVNMGEKDQYF 73 Query: 75 FSKKDLKYPTGVRTNRATNAGYWKATGKDKEIVHPPTMSLVGMKKTLVFYKGRAPRGEKT 134 FSKKDLKYPTGVRTNRATNAGYWKATGKDKEIVHPPTMSL+GMKKTLVFYKGRAPRGEKT Sbjct: 74 FSKKDLKYPTGVRTNRATNAGYWKATGKDKEIVHPPTMSLIGMK…	NLPAGFRFHPTDVEIITFYLVHKVLKKPFDVIVIEEVDLNKCEPWDLPNNVNMGEKDQYFFSKKDLKYPTGVRTNRATNAGYWKATGKDKEIVHPPTMSLVGMKKTLVFYKGRAPRGEKTNWIMHEYRLEMGKQHTPDLPTDIVRAASINATSKEEYVVCRIFHKSTGLKKVVXXXXXXXXXXXXGEEQQQGFLESNTLAPLMDYDVXXXXXXXXXXXXXXXYQMHNFGAGASMMGSAVLPMMNNQYFENHHHQMMVAPPQSSMSFYNNQQQQMMHMSAEQDFMVGVDPGSGTSSIVSHEDVLTGTSNNIQGNAGATISSEISSVNMGMDGMWNY	NLPAGFRFHPTD+EIITFYLV KVLKKPFDVIVIEEVDLNKCEPWDLPNNVNMGEKDQYFFSKKDLKYPTGVRTNRATNAGYWKATGKDKEIVHPPTMSL+GMKKTLVFYKGRAPRGEKTNWIMHEYRLEMGKQHTPDLPTDIVRAASIN +SKEEYVVCRIFHKSTGLKKVV G EQQQ FLESNTLAPLMDYDV YQM NFGAG+SMMGSAVLPMMNNQYFENH HQMMVAPPQSSMSFYNNQQQQ MHMSAEQ FMVGVDPGSGTSSIVSHEDVLTG SNNIQGN GATISSEISSVNMGMDG+WNY	NLPAGFRFHPTDLEIITFYLVRKVLKKPFDVIVIEEVDLNKCEPWDLPNNVNMGEKDQYFFSKKDLKYPTGVRTNRATNAGYWKATGKDKEIVHPPTMSLIGMKKTLVFYKGRAPRGEKTNWIMHEYRLEMGKQHTPDLPTDIVRAASINGSSKEEYVVCRIFHKSTGLKKVVMPSYSIPIPMSMGAEQQQCFLESNTLAPLMDYDVPSSLAPLPPLPATSLYQMQNFGAGSSMMGSAVLPMMNNQYFENHRHQMMVAPPQSSMSFYNNQQQQTMHMSAEQGFMVGVDPGSGTSSIVSHEDVLTGMSNNIQGNGGATISSEISSVNMGMDGVWNY	LEIF	309
>TRIDC7BG014950.1 pep chromosome:WEWSeq_v.1.0:7B:119123076:119124917:1 gene:TRIDC7BG014950 transcript:TRIDC7BG014950.1 gene_biotype:protein_coding transcript_biotype:protein_coding
MAVHLQVQQQKHLNLPAGFRFHPTDLEIITFYLVRKVLKKPFDVIVIEEVDLNKCEPWDLPNNVNMGEKDQYFFSKKDLKYPTGVRTNRATNAGYWKATGKDKEIVHPPTMSLIGMKKTLVFYKGRAPRGEKTNWIMHEYRLEMGKQHTPDLPTDIVRAASINGSSKEEYVVCRIFHKSTGLKKVVMPSYSIPIPMSMGAEQQQCFLESNTLAPLMDYDVPSSLAPLPPLPATSLYQMQNFGAGSSMMGSAVLPMMNNQYFENHRHQMMVAPPQSSMSFYNNQQQQTMHMSAEQGFMVGVDPGSGTSSIVSHEDVLTGMSNNIQGNGGATISSEISSVNMGMDGVWNY
>TRIDC7AG024270.1 pep chromosome:WEWSeq_v.1.0:7A:151422198:151423715:1 gene:TRIDC7AG024270 transcript:TRIDC7AG024270.1 gene_biotype:protein_coding transcript_biotype:protein_coding
MAVHLQVQQQQQHLNLPAGFRFHPTDMEIITFYLVRKVLKKPFDVTVIEEVDLNKCEPWDLRNNVNMGEKDQYFFSKKDLKYPTGVRTNRATNAGYWKATGKDKEIVHPPTMSLIGMKKTLVFYKGRAPRGEKTNWIMHEYRLEMGKQHTPDLPTDIVRAASINASSKEEYVICRIFHKSTGLRKVVMPSYSMPIPNSMGVEQQQGFLESNTLAPLMDYDVPSSLAPLSPLPAASLYQMHNFGAESSIMGSAVLPMMNNQYFENHHHQMMVAPPQSSMSVYNNQQQQMMHMSAEQGFMVGVDPGSGTSSIVSDEDVLTGTSNNIQGNGVATISSEISSVNMGMDGMWNY
>TRIDC7BG008180.1 pep chromosome:WEWSeq_v.1.0:7B:62808738:62810365:-1 gene:TRIDC7BG008180 transcript:TRIDC7BG008180.1 gene_biotype:protein_coding transcript_biotype:protein_coding
MADHLQVQRQQLKFPQGFRFHPTDVEIITSYLVPKVLNKAFDPIAIGEVDLNKCEPWELPEKAKMGEKEWYFFSQKDRKYPTGIRTNRATTSGYWKATGKDKEIFHHVTTSLIGMKKTLVFYKGRAPRGEKTNWVMHEYRLECGKQGTPGLPTDITTATAINASSKEEYVVCRIFHKSTGLKKVVVSSYAIPMSMPMGAEEQHAFHESGTLPPFMGYGASSSLVPPSSVPTSSSYQLHDVGARSSMMGSAVLPMMNDHYFRNHHYQNMATPPRQLVSFYHHDHHHQQQQQQQQHMIQMPMQMQIGADEGLMIGVEPGSGPSSIVSQEDTLARFSSNDVATTADEISSVNMGTDGIWKY
>TRIDC5AG038530.2 pep chromosome:WEWSeq_v.1.0:5A:457219260:457220488:-1 gene:TRIDC5AG038530 transcript:TRIDC5AG038530.2 gene_biotype:protein_coding transcript_biotype:protein_coding
MADHLQVQQQHQHQLELPSGFRFHPTDEEIITSYLVPKVLNPTFTAIAIAEVDLNKNDPYDLPKKAKMGEEWYFYCQKDRKYPTGIQTNRATKAGYWKATGKDKEIFHPLPTLIGMKKTLVFYKGRAPRGEKTNWVMHEYRLEISKQPAYGPSTAIAKAAAINASSKKERVVCKIFHKNIGVKKVVTPSYAMHMPMFIGGEQQQGSLNSCTFPPPMDYGASLSLAPPLFLSEDSSYQLHAARVGLAMTGSLVLPMVNNPHHEMMGGNPMVSYQQQQMMQMQMQMGADQCFMVGVEPGSESSSMVSREGVDRLGNNVQGNGATTTIDS
>TRIDC7AG018700.1 pep chromosome:WEWSeq_v.1.0:7A:103503747:103505077:-1 gene:TRIDC7AG018700 transcript:TRIDC7AG018700.1 gene_biotype:protein_coding transcript_biotype:protein_coding
MADHLQVQRQQLKFPQGFRFHPTDVEIITSYLVPKVLNKAFDPIAVGEVDLNKCEPWELPEKAKMGEKEWYFFSQKDRKYPTGIRTNRATTAGYWKATGKDKEIFHHATTSLIGMKKTLVFYKGRAPRGEKTNWVMHEYRLESGKQGTPSLPIDITTATAINASSKEEYVVCRIFHKSTGLKKVVMSSYAIPMPMSMGGEEQHGFLESGTLPPFMGYGASSSLVPPSSLPASSSYQLHDTGARSSMMGTAVLLMMNDRYFGNHHYQNMATPPRPLVSFYHHDHQQQQQQQQHMIQMPMQMQIGADEGLMIGVEPGSGPSSIVSQEDTLARLSSNDVATTAEEISSVNMG
>TRIDC7AG078490.1 pep chromosome:WEWSeq_v.1.0:7A:727260322:727262313:-1 gene:TRIDC7AG078490 transcript:TRIDC7AG078490.1 gene_biotype:protein_coding transcript_biotype:protein_coding
TTHINSYLSVSMDIPSSLISSILMSMVASNITITPESVAHKASTMADHLQVQQKQLVLPPGFRFHPTDEEIIKFYVVPKVLDEAFVAAAIEDVNLNKYEPWELPEKAKMGEKEWYFYSRKDRKYPTGIRTNRATETGYWKATGKDKEIFQPPFKLIGMKKTLVFYKGRAPRGEKTNWIMHEYRLESSKKLTSNPSITTRTVTRTNMASKEQWVVCRIFHKSTGLKKMVTPSYDMPMYTGAEHQQGFVDLDTLPPLMEYDMSSTCAHAPLFPGASSYKSHDVGTGSSMMGSVALPIMNYHYIGNNHQHQMMVNPTLPLSLYQHQQQHQQMMMHMGADQGLMVGAQPGGGLASMLSQEDVVAGLRNNYPGNTAATAVGETSLMNMGMDDIWQN

## Sheet: T. spelta
Query	Query Accnum	Subject	Subject Accnum	Score	Score Text	Expect	Identities %	Identities Text	Positives %	Positives Text	Gaps %	Gaps Text	Iteration	Length Query	Length Subject	Position Query	Position Subject	Alignment	Query Aligned Sequence	Consensus Aligned Sequence	Subject Aligned Sequence	Warnings	Blast_ID
GNAC1_TraesCS7A01G569100.1		TraesTSP7A01G615000.1 pep chromosome:PGSBv2.0:7A:735465231:735466938:1 gene:TraesTSP7A01G615000 transcript:TraesTSP7A01G615000.1 gene_biotype:protein_coding transcript_biotype:protein_coding		1828	708 bits (1828)	0	91	347/380 (91%)	91	347/380 (91%)			1	380	380	1-380 (380)	1-380 (380)	Query: 1 MDIPXXXXXXXXXXXVASNITITPESVAHKASTMADHXXXXXXXXXXPPGFRFHPTDEEI 60 MDIP VASNITITPESVAHKASTMADH PPGFRFHPTDEEI Sbjct: 1 MDIPSSLISSILMSMVASNITITPESVAHKASTMADHLQVQQKQLVLPPGFRFHPTDEEI 60 Query: 61 IKFYVVPKVLDEAFVAAAIEDVNLNKYEPWELPEKAKMGEKEWYFYSRKDRKYPTGIRTN 120 IKFYVVPKVLDEAFVAAAIEDVNLNKYEPWELPEKAKMGEKEWYFYSRKDRKYPTGIRTN Sbjct: 61 IKFYVVPKVLDEAFVAAAIEDVNLNKYEPWELPEKAKMGEKEWYFYSRKDRKYPTGIRTN 120 …	MDIPXXXXXXXXXXXVASNITITPESVAHKASTMADHXXXXXXXXXXPPGFRFHPTDEEIIKFYVVPKVLDEAFVAAAIEDVNLNKYEPWELPEKAKMGEKEWYFYSRKDRKYPTGIRTNRATETGYWKATGKDKEIFQPPFKLIGMKKTLVFYKGRAPRGEKTNWIMHEYRLESSKKLTSNPSITTRTVTRTNMASKEQWVVCRIFHKSTGLKKMVTPSYDMPMYTGAEHQQGFVDLDTLPPLMEYDMSSTCAHAPLFPGASSYKSHDVGTGSSMMGSVALPIMNYHYIGNNHQHQMMVNPTLPLSLYXXXXXXXXXXXXIGADQGLMVGAQPGGGLASMLSQEDVVAGLRNNYPGNTAATAVGETSLMNMGMDDIWQN	MDIP VASNITITPESVAHKASTMADH PPGFRFHPTDEEIIKFYVVPKVLDEAFVAAAIEDVNLNKYEPWELPEKAKMGEKEWYFYSRKDRKYPTGIRTNRATETGYWKATGKDKEIFQPPFKLIGMKKTLVFYKGRAPRGEKTNWIMHEYRLESSKKLTSNPSITTRTVTRTNMASKEQWVVCRIFHKSTGLKKMVTPSYDMPMYTGAEHQQGFVDLDTLPPLMEYDMSSTCAHAPLFPGASSYKSHDVGTGSSMMGSVALPIMNYHYIGNNHQHQMMVNPTLPLSLY IGADQGLMVGAQPGGGLASMLSQEDVVAGLRNNYPGNTAATAVGETSLMNMGMDDIWQN	MDIPSSLISSILMSMVASNITITPESVAHKASTMADHLQVQQKQLVLPPGFRFHPTDEEIIKFYVVPKVLDEAFVAAAIEDVNLNKYEPWELPEKAKMGEKEWYFYSRKDRKYPTGIRTNRATETGYWKATGKDKEIFQPPFKLIGMKKTLVFYKGRAPRGEKTNWIMHEYRLESSKKLTSNPSITTRTVTRTNMASKEQWVVCRIFHKSTGLKKMVTPSYDMPMYTGAEHQQGFVDLDTLPPLMEYDMSSTCAHAPLFPGASSYKSHDVGTGSSMMGSVALPIMNYHYIGNNHQHQMMVNPTLPLSLYQHQQQHQQMMMHIGADQGLMVGAQPGGGLASMLSQEDVVAGLRNNYPGNTAATAVGETSLMNMGMDDIWQN	I	1
GNAC1_TraesCS7B01G489500.2		TraesTSP7B01G519100.1 pep chromosome:PGSBv2.0:7B:723131889:723133498:-1 gene:TraesTSP7B01G519100 transcript:TraesTSP7B01G519100.1 gene_biotype:protein_coding transcript_biotype:protein_coding		1601	621 bits (1601)	1e-178	87	303/347 (87%)	87	304/347 (87%)	0	2/347 (0%)	1	347	345	1-347 (347)	1-345 (345)	Query: 1 MADHXXXXXXXXXXPPGFRFHPTDEEIIKFYVVPKVLDEAFVAAAIEDVNLNKYEPWELP 60 MADH PPGFRFHPTDEEIIKFYVVPKVLDEAFVAAAIEDVNLNKYEPWELP Sbjct: 1 MADHLQVQQKQLVLPPGFRFHPTDEEIIKFYVVPKVLDEAFVAAAIEDVNLNKYEPWELP 60 Query: 61 EKVKMGEKEWYFYSRKDRKYPTGIRTNRATEAGYWKATGKDKEIFHPPFTLIGMKKTLVF 120 EK KMGEKEWYFYSRKDRKYPTGIRTNRATEAGYWKATGKDKEIFHPPFTLIGMKKTLVF Sbjct: 61 EKAKMGEKEWYFYSRKDRKYPTGIRTNRATEAGYWKATGKDKEIFHPPFTLIGMK…	MADHXXXXXXXXXXPPGFRFHPTDEEIIKFYVVPKVLDEAFVAAAIEDVNLNKYEPWELPEKVKMGEKEWYFYSRKDRKYPTGIRTNRATEAGYWKATGKDKEIFHPPFTLIGMKKTLVFYKGRAPRGEKTNWIMHEYRLESSKKLXXXXXXXXXXXXXXXMASKEQWVVCRIFHKSTRLKKMVTLSYDMPMYTGAEHQQGFVDLDTLPPLMEYDMSSTCVHAPLFPGASSYQLHDVGAGSSMMGSVALPMMNYHYIRNNHHHQMMANPTLPLPLYXXXXXXXXXXXXXGADQGLMVEAQPESGLASMMSQEDAVAGLRNNYPGNTAATAVGETSPMNMGMDDIWRN	MADH PPGFRFHPTDEEIIKFYVVPKVLDEAFVAAAIEDVNLNKYEPWELPEK KMGEKEWYFYSRKDRKYPTGIRTNRATEAGYWKATGKDKEIFHPPFTLIGMKKTLVFYKGRAPRGEKTNWIMHEYRLESSKKL MASK WVVCRIFHKST LKKMVTLSYDMPMYTGAEHQQGFVDLDTLPPLMEYDMSSTC HAPLFPGASSYQLHDVGAGSSMMGSVALPMMNYHYIRNNHHHQMMANPTLPLPLY GADQGLMVEAQPESGLASM+SQEDAVAGLRNNYPGNTAATAVGETSPMNMGMDDIWRN	MADHLQVQQKQLVLPPGFRFHPTDEEIIKFYVVPKVLDEAFVAAAIEDVNLNKYEPWELPEKAKMGEKEWYFYSRKDRKYPTGIRTNRATEAGYWKATGKDKEIFHPPFTLIGMKKTLVFYKGRAPRGEKTNWIMHEYRLESSKKLTSNPSTTTRTVTRTNMASK--WVVCRIFHKSTGLKKMVTLSYDMPMYTGAEHQQGFVDLDTLPPLMEYDMSSTCAHAPLFPGASSYQLHDVGAGSSMMGSVALPMMNYHYIRNNHHHQMMANPTLPLPLYQHQQQHQQMMMHMGADQGLMVEAQPESGLASMLSQEDAVAGLRNNYPGNTAATAVGETSPMNMGMDDIWRN	LEI	33
GNAC1_TraesCS7D01G543500.2		TraesTSP7D01G613400.1 pep chromosome:PGSBv2.0:7D:638887780:638889447:1 gene:TraesTSP7D01G613400 transcript:TraesTSP7D01G613400.1 gene_biotype:protein_coding transcript_biotype:protein_coding		1788	693 bits (1788)	0	92	340/366 (92%)	92	340/366 (92%)	0	2/366 (0%)	1	380	364	15-380 (366)	1-364 (364)	Query: 15 MVASNITITPESIAHKASTMADHLQIQQKQLVLPPGFRFHPTDEEIIKFYVVPKVLDEAF 74 MVASNITITPESIAHKASTMADHLQIQQKQLVLPPGFRFHPTDEEIIKFYVVPKVLDEAF Sbjct: 1 MVASNITITPESIAHKASTMADHLQIQQKQLVLPPGFRFHPTDEEIIKFYVVPKVLDEAF 60 Query: 75 VVAAIEDVNLNKYEPWELPEKAKMGEKEWYFYSRKDRKYPTGIRTNRATEAGYWKATGKD 134 VVAAIEDVNLNKYEPWELPEKAKMGEKEWYFYSRKDRKYPTGIRTNRATEAGYWKATGKD Sbjct: 61 VVAAIEDVNLNKYEPWELPEKAKMGEKEWYFYSRKDRKYPTGIRT…	MVASNITITPESIAHKASTMADHLQIQQKQLVLPPGFRFHPTDEEIIKFYVVPKVLDEAFVVAAIEDVNLNKYEPWELPEKAKMGEKEWYFYSRKDRKYPTGIRTNRATEAGYWKATGKDKEIFQPPFTLIGMKKTLVFYKGRAPRGEKTNWIMHEYRLESNKKLTSNPSIXXXXXXXXXXASKEQWVVCRIFHKSTGLKKMVTPSYNMPMYTGAEHQQAFVDLDTLPPLMEYDMSSTCAHAPLFPGASSYKSHDVGTGSSMMGSVALPMMNYHYIGNNHHHQMMANPTLPLSLYXXXXXXXXXXXXXGADQGLMVGAQPGSGLASMLSQEDTVAGLRNNYPGNTATTAVGETSLMNMGMDDIWQN	MVASNITITPESIAHKASTMADHLQIQQKQLVLPPGFRFHPTDEEIIKFYVVPKVLDEAFVVAAIEDVNLNKYEPWELPEKAKMGEKEWYFYSRKDRKYPTGIRTNRATEAGYWKATGKDKEIFQPPFTLIGMKKTLVFYKGRAPRGEKTNWIMHEYRLESNKKLTSNPSI ASK WVVCRIFHKSTGLKKMVTPSYNMPMYTGAEHQQAFVDLDTLPPLMEYDMSSTCAHAPLFPGASSYKSHDVGTGSSMMGSVALPMMNYHYIGNNHHHQMMANPTLPLSLY GADQGLMVGAQPGSGLASMLSQEDTVAGLRNNYPGNTA TAVGETSLMNMGMDDIWQN	MVASNITITPESIAHKASTMADHLQIQQKQLVLPPGFRFHPTDEEIIKFYVVPKVLDEAFVVAAIEDVNLNKYEPWELPEKAKMGEKEWYFYSRKDRKYPTGIRTNRATEAGYWKATGKDKEIFQPPFTLIGMKKTLVFYKGRAPRGEKTNWIMHEYRLESNKKLTSNPSITTRTVTRTNTASK--WVVCRIFHKSTGLKKMVTPSYNMPMYTGAEHQQAFVDLDTLPPLMEYDMSSTCAHAPLFPGASSYKSHDVGTGSSMMGSVALPMMNYHYIGNNHHHQMMANPTLPLSLYQHQQQHQQMMMHMGADQGLMVGAQPGSGLASMLSQEDTVAGLRNNYPGNTAATAVGETSLMNMGMDDIWQN	LIF	65
GNAC2_TraesCS7A01G152500.1		TraesTSP7A01G162300.1 pep chromosome:PGSBv2.0:7A:108244991:108246171:-1 gene:TraesTSP7A01G162300 transcript:TraesTSP7A01G162300.1 gene_biotype:protein_coding transcript_biotype:protein_coding		1660	644 bits (1660)	0	89	318/356 (89%)	89	318/356 (89%)			1	356	356	1-356 (356)	1-356 (356)	Query: 1 MADHLQVQRQQLKFPQGFRFHPTDVEIITSYLVPKVLNKAFDPIAVGEVDLNKCEPWELP 60 MADHLQVQRQQLKFPQGFRFHPTDVEIITSYLVPKVLNKAFDPIAVGEVDLNKCEPWELP Sbjct: 1 MADHLQVQRQQLKFPQGFRFHPTDVEIITSYLVPKVLNKAFDPIAVGEVDLNKCEPWELP 60 Query: 61 EKAKMGEKEWYFFSQKDRKYPTGIRTNRATTAGYWKATGKDKEIFHHATTSLIGMKKTLV 120 EKAKMGEKEWYFFSQKDRKYPTGIRTNRATTAGYWKATGKDKEIFHHATTSLIGMKKTLV Sbjct: 61 EKAKMGEKEWYFFSQKDRKYPTGIRTNRATTAGYWKATGKDKEIFH…	MADHLQVQRQQLKFPQGFRFHPTDVEIITSYLVPKVLNKAFDPIAVGEVDLNKCEPWELPEKAKMGEKEWYFFSQKDRKYPTGIRTNRATTAGYWKATGKDKEIFHHATTSLIGMKKTLVFYKGRAPRGEKTNWVMHEYRLESGKQGTPSLPIDITTATAINASSKEEYVVCRIFHKSTGLKKVVMSSYAIPMPMSMGGEEQHGFLESGTLPPFMGYGXXXXXXXXXXXXXXXXYQLHDTGARSSMMGTAVLLMMNDRYFGNHHYQNMATPPRPLVSFYXXXXXXXXXXXXXXXXXXXXXXIGADEGLMIGVEPGSGPSSIVSQEDTLARLSSNDVATTAEEISSVNMGTDGMWKY	MADHLQVQRQQLKFPQGFRFHPTDVEIITSYLVPKVLNKAFDPIAVGEVDLNKCEPWELPEKAKMGEKEWYFFSQKDRKYPTGIRTNRATTAGYWKATGKDKEIFHHATTSLIGMKKTLVFYKGRAPRGEKTNWVMHEYRLESGKQGTPSLPIDITTATAINASSKEEYVVCRIFHKSTGLKKVVMSSYAIPMPMSMGGEEQHGFLESGTLPPFMGYG YQLHDTGARSSMMGTAVLLMMNDRYFGNHHYQNMATPPRPLVSFY IGADEGLMIGVEPGSGPSSIVSQEDTLARLSSNDVATTAEEISSVNMGTDGMWKY	MADHLQVQRQQLKFPQGFRFHPTDVEIITSYLVPKVLNKAFDPIAVGEVDLNKCEPWELPEKAKMGEKEWYFFSQKDRKYPTGIRTNRATTAGYWKATGKDKEIFHHATTSLIGMKKTLVFYKGRAPRGEKTNWVMHEYRLESGKQGTPSLPIDITTATAINASSKEEYVVCRIFHKSTGLKKVVMSSYAIPMPMSMGGEEQHGFLESGTLPPFMGYGASSSLVPPSSLPASSSYQLHDTGARSSMMGTAVLLMMNDRYFGNHHYQNMATPPRPLVSFYHHDHQQQQQQQQHMIQMPMQMQIGADEGLMIGVEPGSGPSSIVSQEDTLARLSSNDVATTAEEISSVNMGTDGMWKY	I	97
GNAC2_TraesCS7B01G056300.1		TraesTSP7B01G058400.1 pep chromosome:PGSBv2.0:7B:53852097:53853280:-1 gene:TraesTSP7B01G058400 transcript:TraesTSP7B01G058400.1 gene_biotype:protein_coding transcript_biotype:protein_coding		1664	645 bits (1664)	0	88	317/357 (88%)	88	317/357 (88%)			1	357	357	1-357 (357)	1-357 (357)	Query: 1 MADHLQVQRQQLKFPQGFRFHPTDVEIITSYLVPKVLNKAFDPIAIGEVDLNKCEPWELP 60 MADHLQVQRQQLKFPQGFRFHPTDVEIITSYLVPKVLNKAFDPIAIGEVDLNKCEPWELP Sbjct: 1 MADHLQVQRQQLKFPQGFRFHPTDVEIITSYLVPKVLNKAFDPIAIGEVDLNKCEPWELP 60 Query: 61 EKAKMGEKEWYFFSQKDRKYPTGIRTNRATTSGYWKATGKDKEIFHHVTTSLIGMKKTLV 120 EKAKMGEKEWYFFSQKDRKYPTGIRTNRATTSGYWKATGKDKEIFHHVTTSLIGMKKTLV Sbjct: 61 EKAKMGEKEWYFFSQKDRKYPTGIRTNRATTSGYWKATGKDKEIFH…	MADHLQVQRQQLKFPQGFRFHPTDVEIITSYLVPKVLNKAFDPIAIGEVDLNKCEPWELPEKAKMGEKEWYFFSQKDRKYPTGIRTNRATTSGYWKATGKDKEIFHHVTTSLIGMKKTLVFYKGRAPRGEKTNWVMHEYRLECGKQGTPGLPTDITTATAINASSKEEYVVCRIFHKSTGLKKVVVSSYAIPMSMPMGAEEQHAFHESGTLPPFMGYGAXXXXXXXXXXXXXXXYQLHDVGARSSMMGSAVLPMMNDHYFRNHHYQNMATPPRPLVSFYXXXXXXXXXXXXXXXXXXXXXXXIGADEGLMIGVEPGSGPSSIVSQEDTLARFSSNDVATTADEISSVNMGTDDIWKY	MADHLQVQRQQLKFPQGFRFHPTDVEIITSYLVPKVLNKAFDPIAIGEVDLNKCEPWELPEKAKMGEKEWYFFSQKDRKYPTGIRTNRATTSGYWKATGKDKEIFHHVTTSLIGMKKTLVFYKGRAPRGEKTNWVMHEYRLECGKQGTPGLPTDITTATAINASSKEEYVVCRIFHKSTGLKKVVVSSYAIPMSMPMG EEQHAFHESGTLPPFMGYGA YQLHDVGARSSMMGSAVLPMMNDHYFRNHHYQNMATPPRPLVSFY IGADEGLMIGVEPGSGPSSIVSQEDTLARFSSNDVATTADEISSVNMGTD IWKY	MADHLQVQRQQLKFPQGFRFHPTDVEIITSYLVPKVLNKAFDPIAIGEVDLNKCEPWELPEKAKMGEKEWYFFSQKDRKYPTGIRTNRATTSGYWKATGKDKEIFHHVTTSLIGMKKTLVFYKGRAPRGEKTNWVMHEYRLECGKQGTPGLPTDITTATAINASSKEEYVVCRIFHKSTGLKKVVVSSYAIPMSMPMGVEEQHAFHESGTLPPFMGYGASSSLVPPSSVPTSSSYQLHDVGARSSMMGSAVLPMMNDHYFRNHHYQNMATPPRPLVSFYHHDHHHQQQQQQQHMIQMPMQMQIGADEGLMIGVEPGSGPSSIVSQEDTLARFSSNDVATTADEISSVNMGTDGIWKY	I	130
GNAC2_TraesCS7D01G154200.1		TraesTSP7D01G173400.1 pep chromosome:PGSBv2.0:7D:103580400:103581586:-1 gene:TraesTSP7D01G173400 transcript:TraesTSP7D01G173400.1 gene_biotype:protein_coding transcript_biotype:protein_coding		1669	647 bits (1669)	0	89	319/358 (89%)	89	320/358 (89%)	0	2/358 (0%)	1	356	358	1-356 (356)	1-358 (358)	Query: 1 MADHLQVQRQQLKFPQGFRFHPTDVEIITSYLVPKVLNKAFDPIAVGEVDLNKCEPWELP 60 MADHLQVQRQQLKFPQGFRFHPTDVEIITSYLVPKVLNKAFDPIAVGEVDLNKCEPWELP Sbjct: 1 MADHLQVQRQQLKFPQGFRFHPTDVEIITSYLVPKVLNKAFDPIAVGEVDLNKCEPWELP 60 Query: 61 EKAKMGEKEWYFFSQKDRKYPTGIRTNRATTAGYWKATGKDKEIFHHATTSLIGMKKTLV 120 EKAKMGE EWYFFSQKDRKYPTGIRTNRATTAGYWKATGKDKEIFHHATTSLIGMKKTLV Sbjct: 61 EKAKMGENEWYFFSQKDRKYPTGIRTNRATTAGYWKATGKDKEIFH…	MADHLQVQRQQLKFPQGFRFHPTDVEIITSYLVPKVLNKAFDPIAVGEVDLNKCEPWELPEKAKMGEKEWYFFSQKDRKYPTGIRTNRATTAGYWKATGKDKEIFHHATTSLIGMKKTLVFYKGRAPRGDKTNWVMHEYRLESGKQGTPSLPTDITTATAINASSKEEYVVCRIFHKSTGLKKVVMSSYAIPMPMSMGAEEQHGFLESGTLPPFMGYGXXXXXXXXXXXXXXXXYQLHDAGARSSMMGSAVLPMMNDHYFGNHHYQNMATPPRPLVSFYHHDPRXXXXXXXXXXXXX--XXXXIGADEGLMIGVEPGSGPSSIVSQEDTLARLSSNDVATTADEISSVNMGTDGMWKY	MADHLQVQRQQLKFPQGFRFHPTDVEIITSYLVPKVLNKAFDPIAVGEVDLNKCEPWELPEKAKMGE EWYFFSQKDRKYPTGIRTNRATTAGYWKATGKDKEIFHHATTSLIGMKKTLVFYKGRAPRG+KTNWVMHEYRLESGKQGTPSLPTDITTATAINASSKEEYVVCRIFHKSTGLKKVVMSSYAIPMPMSMGAEEQHGFLESGTLPPFMGYG YQLHDAGARS MMGSAVLPMMNDHYFGNHHYQNMATPPRPLVSFYHHDPR IGADEGLMIGVEPGS PSSIVSQEDTLARLSSNDVATTADEISSVNMGTDGMWKY	MADHLQVQRQQLKFPQGFRFHPTDVEIITSYLVPKVLNKAFDPIAVGEVDLNKCEPWELPEKAKMGENEWYFFSQKDRKYPTGIRTNRATTAGYWKATGKDKEIFHHATTSLIGMKKTLVFYKGRAPRGEKTNWVMHEYRLESGKQGTPSLPTDITTATAINASSKEEYVVCRIFHKSTGLKKVVMSSYAIPMPMSMGAEEQHGFLESGTLPPFMGYGASSSLVPPSSLPASSSYQLHDAGARSLMMGSAVLPMMNDHYFGNHHYQNMATPPRPLVSFYHHDPRQQQQQQQQQRMIQMPMQMQIGADEGLMIGVEPGSRPSSIVSQEDTLARLSSNDVATTADEISSVNMGTDGMWKY	LI	163
GNAC3_TraesCS5A01G245900.2		TraesTSP5A01G257700.1 pep chromosome:PGSBv2.0:5A:460457514:460458607:-1 gene:TraesTSP5A01G257700 transcript:TraesTSP5A01G257700.1 gene_biotype:protein_coding transcript_biotype:protein_coding		1435	557 bits (1435)	1e-158	84	276/328 (84%)	84	276/328 (84%)	0	1/328 (0%)	1	328	327	1-328 (328)	1-327 (327)	Query: 1 MADXXXXXXXXXXXXXXPSGFRFHPTDEEIITSYLVPKVLNPTFTAIAIAEVDLNKNDPY 60 MAD PSGFRFHPTDEEIITSYLVPKVLNPTFTAIAIAEVDLNKNDPY Sbjct: 1 MADHLQVQQQHQHQLELPSGFRFHPTDEEIITSYLVPKVLNPTFTAIAIAEVDLNKNDPY 60 Query: 61 ELPKKAKMGEKEWYFYCQKDRKYPTGIQTNRATKAGYWKATGKDKEIFHPLPTLIGMKKT 120 ELPKKAKMGEKEWYFYCQKDRKYPTGIQTNRATKAGYWKATGKDKEIFHPLPTLIGMKKT Sbjct: 61 ELPKKAKMGEKEWYFYCQKDRKYPTGIQTNRATKAGYWKATGKDKEIFHPLPTLIGMKK…	MADXXXXXXXXXXXXXXPSGFRFHPTDEEIITSYLVPKVLNPTFTAIAIAEVDLNKNDPYELPKKAKMGEKEWYFYCQKDRKYPTGIQTNRATKAGYWKATGKDKEIFHPLPTLIGMKKTLVFYKGRAPRGEKTNWVMHEYRLEISKQPAYGPSTXXXXXXXXXXXXXXERVVCKIFHKNIGVKKVVTPSYAMHMPMFIGGEQQQGSLNSCTFPPPMDYGXXXXXXXXXXXXEDSSYQLHAARVGLAMTGSLVLPMVNNPHHEMMGGNPMVSYXXXXXXXXXXXXGADQCFMVGVEPGSESSSMVSREGVDRLGNNVQGNGATTTIDS	MAD PSGFRFHPTDEEIITSYLVPKVLNPTFTAIAIAEVDLNKNDPYELPKKAKMGEKEWYFYCQKDRKYPTGIQTNRATKAGYWKATGKDKEIFHPLPTLIGMKKTLVFYKGRAPRGEKTNWVMHEYRLEISKQPAYGPST ERVVCKIFHKNIGVKKVVTPSYAMHMPMFIGGEQQQGSLNSCTFPPPMDYG EDSSYQLHAARVGLAMTGSLVLPMVNNPHHEMMGGNPMVSY GADQCFMVGVEPGSESSSMVSREGVDRLGNNVQGNGATTTIDS	MADHLQVQQQHQHQLELPSGFRFHPTDEEIITSYLVPKVLNPTFTAIAIAEVDLNKNDPYELPKKAKMGEKEWYFYCQKDRKYPTGIQTNRATKAGYWKATGKDKEIFHPLPTLIGMKKTLVFYKGRAPRGEKTNWVMHEYRLEISKQPAYGPST-AIAKAAAINASSKERVVCKIFHKNIGVKKVVTPSYAMHMPMFIGGEQQQGSLNSCTFPPPMDYGASLSLAPPLFLSEDSSYQLHAARVGLAMTGSLVLPMVNNPHHEMMGGNPMVSYQQQQMMQMQMQMGADQCFMVGVEPGSESSSMVSREGVDRLGNNVQGNGATTTIDS	LEI	196
GNAC4_TraesCS7A01G194700.1		TraesTSP7A01G221900.1 pep chromosome:PGSBv2.0:7A:168187047:168188209:-1 gene:TraesTSP7A01G221900 transcript:TraesTSP7A01G221900.1 gene_biotype:protein_coding transcript_biotype:protein_coding		1601	621 bits (1601)	1e-178	91	306/335 (91%)	91	307/335 (91%)			1	349	349	15-349 (335)	15-349 (335)	Query: 15 NLPAGFRFHPTDMEIITFYLVRKVLKKPFDVTVIEEVDLNKCEPWDLQNNVNMGEKDQYF 74 NLPAGFRFHPTDMEIITFYLVRKVLKKPFDVTVIEEVDLNKCEPWDL+NNVNMGEKDQYF Sbjct: 15 NLPAGFRFHPTDMEIITFYLVRKVLKKPFDVTVIEEVDLNKCEPWDLRNNVNMGEKDQYF 74 Query: 75 FSKKDLKYPTGVRTNRATNAGYWKATGKDKEIVHPPTMSLIGMKKTLVFYKGRAPRGEKT 134 FSKKDLKYPTGVRTNRATNAGYWKATGKDKEIVHPPTMSLIGMKKTLVFYKGRAPRGEKT Sbjct: 75 FSKKDLKYPTGVRTNRATNAGYWKATGKDKEIVHPPTMSLIGMK…	NLPAGFRFHPTDMEIITFYLVRKVLKKPFDVTVIEEVDLNKCEPWDLQNNVNMGEKDQYFFSKKDLKYPTGVRTNRATNAGYWKATGKDKEIVHPPTMSLIGMKKTLVFYKGRAPRGEKTNWIMHEYRLEMGKQHTPDLPTDIVRAASINASSKEEYVICRIFHKSTGLRKVVXXXXXXXXXXXXGVEQQQGFLESNTLAPLMDYDVXXXXXXXXXXXXXXXYQMHNFGAESFIMGSAVLPMMNNQYFENHHHQMMVAPPQSSMSVYNNQQQQMMHMSAEQGFMVGVDPGSGTSSIVSDEDVLTGTSNNIQGNGVATISSEISSVNMGMDGMWNY	NLPAGFRFHPTDMEIITFYLVRKVLKKPFDVTVIEEVDLNKCEPWDL+NNVNMGEKDQYFFSKKDLKYPTGVRTNRATNAGYWKATGKDKEIVHPPTMSLIGMKKTLVFYKGRAPRGEKTNWIMHEYRLEMGKQHTPDLPTDIVRAASINASSKEEYVICRIFHKSTGLRKVV GVEQQQGFLESNTLAPLMDYDV YQMHNFGAES IMGSAVLPMMNNQYFENHHHQMMVAPPQSSMSVYNNQQQQMMHMSAEQGFMVGVDPGSGTSSIVSDEDVLTGTSNNIQGNGVATISSEISSVNMGMDGMWNY	NLPAGFRFHPTDMEIITFYLVRKVLKKPFDVTVIEEVDLNKCEPWDLRNNVNMGEKDQYFFSKKDLKYPTGVRTNRATNAGYWKATGKDKEIVHPPTMSLIGMKKTLVFYKGRAPRGEKTNWIMHEYRLEMGKQHTPDLPTDIVRAASINASSKEEYVICRIFHKSTGLRKVVMPSYSMPIPMSMGVEQQQGFLESNTLAPLMDYDVPSSLAPLSPLPAASLYQMHNFGAESSIMGSAVLPMMNNQYFENHHHQMMVAPPQSSMSVYNNQQQQMMHMSAEQGFMVGVDPGSGTSSIVSDEDVLTGTSNNIQGNGVATISSEISSVNMGMDGMWNY	EIF	258
GNAC4_TraesCS7B01G100300.1		TraesTSP7B01G106000.1 pep chromosome:PGSBv2.0:7B:111039556:111040640:1 gene:TraesTSP7B01G106000 transcript:TraesTSP7B01G106000.1 gene_biotype:protein_coding transcript_biotype:protein_coding		1606	623 bits (1606)	1e-178	94	305/323 (94%)	94	306/323 (94%)			1	323	323	1-323 (323)	1-323 (323)	Query: 1 MAVHLQVQQQKHLNLPAGFRFHPTDLEIITFYLVRKVLKKPFDVIVIEEVDLNKCEPWDL 60 MAVHLQVQQQKHLNLPAGFRFHPTDLEIITFYLVRKVLKKPFDVIVIEEVDLNKCEPWDL Sbjct: 1 MAVHLQVQQQKHLNLPAGFRFHPTDLEIITFYLVRKVLKKPFDVIVIEEVDLNKCEPWDL 60 Query: 61 PNNVNMGEKDQYFFSKKDLKYPTGVRTNWATNAGYWKATGKDKEILHPPTMSLIGMKKTL 120 PNNVNMGEKDQYFFSKKDLKYPTGVRTN ATNAGYWKATGKDKEI+HPPTMSLIGMKKTL Sbjct: 61 PNNVNMGEKDQYFFSKKDLKYPTGVRTNRATNAGYWKATGKDKEIV…	MAVHLQVQQQKHLNLPAGFRFHPTDLEIITFYLVRKVLKKPFDVIVIEEVDLNKCEPWDLPNNVNMGEKDQYFFSKKDLKYPTGVRTNWATNAGYWKATGKDKEILHPPTMSLIGMKKTLVFYKGRAPRGEKTNWIMHEYRLEMGKQHTPDLPTDIVRAASINGSSKEEYVVCRIFHKSTGLKKVVTPSYSIPIPMSMGAEQQQGFLESNTLAPLMDYDVXXXXXXXXXXXXXXXYQMHNFGAGSSMMGSAVLPMMNNQYFENHRHQMMVAPPQSSMSFYNNQQQQMMHMSAEQGFMVGVDPGSGTSSIVSHEDVLTGTSNNI	MAVHLQVQQQKHLNLPAGFRFHPTDLEIITFYLVRKVLKKPFDVIVIEEVDLNKCEPWDLPNNVNMGEKDQYFFSKKDLKYPTGVRTN ATNAGYWKATGKDKEI+HPPTMSLIGMKKTLVFYKGRAPRGEKTNWIMHEYRLEMGKQHTPDLPTDIVRAASINGSSKEEYVVCRIFHKSTGLKKVV PSYSIPIPMSMGAEQQQGFLESNTLAPLMDYDV YQMHNFGAGSSMMGSAVLPMMNNQYFENHRHQMMVAPPQSSMSFYNNQQQQMMHMSAEQGFMVGVDPGSGTSSIVSHEDVLTGTSNNI	MAVHLQVQQQKHLNLPAGFRFHPTDLEIITFYLVRKVLKKPFDVIVIEEVDLNKCEPWDLPNNVNMGEKDQYFFSKKDLKYPTGVRTNRATNAGYWKATGKDKEIVHPPTMSLIGMKKTLVFYKGRAPRGEKTNWIMHEYRLEMGKQHTPDLPTDIVRAASINGSSKEEYVVCRIFHKSTGLKKVVMPSYSIPIPMSMGAEQQQGFLESNTLAPLMDYDVPSSLAPLPPLPATSLYQMHNFGAGSSMMGSAVLPMMNNQYFENHRHQMMVAPPQSSMSFYNNQQQQMMHMSAEQGFMVGVDPGSGTSSIVSHEDVLTGTSNNI	EI	290
GNAC4_TraesCS7D01G196300.1		TraesTSP7D01G219300.1 pep chromosome:PGSBv2.0:7D:154508014:154509176:1 gene:TraesTSP7D01G219300 transcript:TraesTSP7D01G219300.1 gene_biotype:protein_coding transcript_biotype:protein_coding		1622	629 bits (1622)	1e-180	89	311/349 (89%)	89	311/349 (89%)			1	349	349	1-349 (349)	1-349 (349)	Query: 1 MAAXXXXXXXXXXXNLPAGFRFHPTDVEIITFYLVHKVLKKPFDVIVIEEVDLNKCEPWD 60 MAA NLPAGFRFHPTDVEIITFYLVHKVLKKPFDVIVIEEVDLNKCEPWD Sbjct: 1 MAAHLHVQHQQQHLNLPAGFRFHPTDVEIITFYLVHKVLKKPFDVIVIEEVDLNKCEPWD 60 Query: 61 LPNNVNMGEKDQYFFSKKDLKYPTGVRTNRATNAGYWKATGKDKEIVHPPTMSLVGMKKT 120 LPNNVNMGEKDQYFFSKKDLKYPTGVRTNRATNAGYWKATGKDKEIVHPPTMSLVGMKKT Sbjct: 61 LPNNVNMGEKDQYFFSKKDLKYPTGVRTNRATNAGYWKATGKDKEIVHPPTMSLVG…	MAAXXXXXXXXXXXNLPAGFRFHPTDVEIITFYLVHKVLKKPFDVIVIEEVDLNKCEPWDLPNNVNMGEKDQYFFSKKDLKYPTGVRTNRATNAGYWKATGKDKEIVHPPTMSLVGMKKTLVFYKGRAPRGEKTNWIMHEYRLEMGKQHTPDLPTDIVRAASINATSKEEYVVCRIFHKSTGLKKVVXXXXXXXXXXXXGEEQQQGFLESNTLAPLMDYDVXXXXXXXXXXXXXXXYQMHNFGAGASMMGSAVLPMMNNQYFENHHHQMMVAPPQSSMSFYNNQQQQMMHMSAEQDFMVGVDPGSGTSSIVSHEDVLTGTSNNIQGNAGATISSEISSVNMGMDGMWNY	MAA NLPAGFRFHPTDVEIITFYLVHKVLKKPFDVIVIEEVDLNKCEPWDLPNNVNMGEKDQYFFSKKDLKYPTGVRTNRATNAGYWKATGKDKEIVHPPTMSLVGMKKTLVFYKGRAPRGEKTNWIMHEYRLEMGKQHTPDLPTDIVRAASINATSKEEYVVCRIFHKSTGLKKVV GEEQQQGFLESNTLAPLMDYDV YQMHNFGAGASMMGSAVLPMMNNQYFENHHHQMMVAPPQSSMSFYNNQQQQMMHMSAEQDFMVGVDPGSGTSSIVSHEDVLTGTSNNIQGNAGATISSEISSVNMGMDGMWNY	MAAHLHVQHQQQHLNLPAGFRFHPTDVEIITFYLVHKVLKKPFDVIVIEEVDLNKCEPWDLPNNVNMGEKDQYFFSKKDLKYPTGVRTNRATNAGYWKATGKDKEIVHPPTMSLVGMKKTLVFYKGRAPRGEKTNWIMHEYRLEMGKQHTPDLPTDIVRAASINATSKEEYVVCRIFHKSTGLKKVVMPSYSMPIPMSMGEEQQQGFLESNTLAPLMDYDVPSSLAPLPPLPAASLYQMHNFGAGASMMGSAVLPMMNNQYFENHHHQMMVAPPQSSMSFYNNQQQQMMHMSAEQDFMVGVDPGSGTSSIVSHEDVLTGTSNNIQGNAGATISSEISSVNMGMDGMWNY	EI	322
>TraesTSP7A01G221900.1 pep chromosome:PGSBv2.0:7A:168187047:168188209:-1 gene:TraesTSP7A01G221900 transcript:TraesTSP7A01G221900.1 gene_biotype:protein_coding transcript_biotype:protein_coding
MAVHLQVQQQQQHLNLPAGFRFHPTDMEIITFYLVRKVLKKPFDVTVIEEVDLNKCEPWDLRNNVNMGEKDQYFFSKKDLKYPTGVRTNRATNAGYWKATGKDKEIVHPPTMSLIGMKKTLVFYKGRAPRGEKTNWIMHEYRLEMGKQHTPDLPTDIVRAASINASSKEEYVICRIFHKSTGLRKVVMPSYSMPIPMSMGVEQQQGFLESNTLAPLMDYDVPSSLAPLSPLPAASLYQMHNFGAESSIMGSAVLPMMNNQYFENHHHQMMVAPPQSSMSVYNNQQQQMMHMSAEQGFMVGVDPGSGTSSIVSDEDVLTGTSNNIQGNGVATISSEISSVNMGMDGMWNY
>TraesTSP5A01G257700.1 pep chromosome:PGSBv2.0:5A:460457514:460458607:-1 gene:TraesTSP5A01G257700 transcript:TraesTSP5A01G257700.1 gene_biotype:protein_coding transcript_biotype:protein_coding
MADHLQVQQQHQHQLELPSGFRFHPTDEEIITSYLVPKVLNPTFTAIAIAEVDLNKNDPYELPKKAKMGEKEWYFYCQKDRKYPTGIQTNRATKAGYWKATGKDKEIFHPLPTLIGMKKTLVFYKGRAPRGEKTNWVMHEYRLEISKQPAYGPSTAIAKAAAINASSKERVVCKIFHKNIGVKKVVTPSYAMHMPMFIGGEQQQGSLNSCTFPPPMDYGASLSLAPPLFLSEDSSYQLHAARVGLAMTGSLVLPMVNNPHHEMMGGNPMVSYQQQQMMQMQMQMGADQCFMVGVEPGSESSSMVSREGVDRLGNNVQGNGATTTIDS
>TraesTSP7D01G219300.1 pep chromosome:PGSBv2.0:7D:154508014:154509176:1 gene:TraesTSP7D01G219300 transcript:TraesTSP7D01G219300.1 gene_biotype:protein_coding transcript_biotype:protein_coding
MAAHLHVQHQQQHLNLPAGFRFHPTDVEIITFYLVHKVLKKPFDVIVIEEVDLNKCEPWDLPNNVNMGEKDQYFFSKKDLKYPTGVRTNRATNAGYWKATGKDKEIVHPPTMSLVGMKKTLVFYKGRAPRGEKTNWIMHEYRLEMGKQHTPDLPTDIVRAASINATSKEEYVVCRIFHKSTGLKKVVMPSYSMPIPMSMGEEQQQGFLESNTLAPLMDYDVPSSLAPLPPLPAASLYQMHNFGAGASMMGSAVLPMMNNQYFENHHHQMMVAPPQSSMSFYNNQQQQMMHMSAEQDFMVGVDPGSGTSSIVSHEDVLTGTSNNIQGNAGATISSEISSVNMGMDGMWNY
>TraesTSP7B01G058400.1 pep chromosome:PGSBv2.0:7B:53852097:53853280:-1 gene:TraesTSP7B01G058400 transcript:TraesTSP7B01G058400.1 gene_biotype:protein_coding transcript_biotype:protein_coding
MADHLQVQRQQLKFPQGFRFHPTDVEIITSYLVPKVLNKAFDPIAIGEVDLNKCEPWELPEKAKMGEKEWYFFSQKDRKYPTGIRTNRATTSGYWKATGKDKEIFHHVTTSLIGMKKTLVFYKGRAPRGEKTNWVMHEYRLECGKQGTPGLPTDITTATAINASSKEEYVVCRIFHKSTGLKKVVVSSYAIPMSMPMGVEEQHAFHESGTLPPFMGYGASSSLVPPSSVPTSSSYQLHDVGARSSMMGSAVLPMMNDHYFRNHHYQNMATPPRPLVSFYHHDHHHQQQQQQQHMIQMPMQMQIGADEGLMIGVEPGSGPSSIVSQEDTLARFSSNDVATTADEISSVNMGTDGIWKY
>TraesTSP7D01G613400.1 pep chromosome:PGSBv2.0:7D:638887780:638889447:1 gene:TraesTSP7D01G613400 transcript:TraesTSP7D01G613400.1 gene_biotype:protein_coding transcript_biotype:protein_coding
MVASNITITPESIAHKASTMADHLQIQQKQLVLPPGFRFHPTDEEIIKFYVVPKVLDEAFVVAAIEDVNLNKYEPWELPEKAKMGEKEWYFYSRKDRKYPTGIRTNRATEAGYWKATGKDKEIFQPPFTLIGMKKTLVFYKGRAPRGEKTNWIMHEYRLESNKKLTSNPSITTRTVTRTNTASKWVVCRIFHKSTGLKKMVTPSYNMPMYTGAEHQQAFVDLDTLPPLMEYDMSSTCAHAPLFPGASSYKSHDVGTGSSMMGSVALPMMNYHYIGNNHHHQMMANPTLPLSLYQHQQQHQQMMMHMGADQGLMVGAQPGSGLASMLSQEDTVAGLRNNYPGNTAATAVGETSLMNMGMDDIWQN
>TraesTSP7A01G615000.1 pep chromosome:PGSBv2.0:7A:735465231:735466938:1 gene:TraesTSP7A01G615000 transcript:TraesTSP7A01G615000.1 gene_biotype:protein_coding transcript_biotype:protein_coding
MDIPSSLISSILMSMVASNITITPESVAHKASTMADHLQVQQKQLVLPPGFRFHPTDEEIIKFYVVPKVLDEAFVAAAIEDVNLNKYEPWELPEKAKMGEKEWYFYSRKDRKYPTGIRTNRATETGYWKATGKDKEIFQPPFKLIGMKKTLVFYKGRAPRGEKTNWIMHEYRLESSKKLTSNPSITTRTVTRTNMASKEQWVVCRIFHKSTGLKKMVTPSYDMPMYTGAEHQQGFVDLDTLPPLMEYDMSSTCAHAPLFPGASSYKSHDVGTGSSMMGSVALPIMNYHYIGNNHQHQMMVNPTLPLSLYQHQQQHQQMMMHIGADQGLMVGAQPGGGLASMLSQEDVVAGLRNNYPGNTAATAVGETSLMNMGMDDIWQN
>TraesTSP7D01G173400.1 pep chromosome:PGSBv2.0:7D:103580400:103581586:-1 gene:TraesTSP7D01G173400 transcript:TraesTSP7D01G173400.1 gene_biotype:protein_coding transcript_biotype:protein_coding
MADHLQVQRQQLKFPQGFRFHPTDVEIITSYLVPKVLNKAFDPIAVGEVDLNKCEPWELPEKAKMGENEWYFFSQKDRKYPTGIRTNRATTAGYWKATGKDKEIFHHATTSLIGMKKTLVFYKGRAPRGEKTNWVMHEYRLESGKQGTPSLPTDITTATAINASSKEEYVVCRIFHKSTGLKKVVMSSYAIPMPMSMGAEEQHGFLESGTLPPFMGYGASSSLVPPSSLPASSSYQLHDAGARSLMMGSAVLPMMNDHYFGNHHYQNMATPPRPLVSFYHHDPRQQQQQQQQQRMIQMPMQMQIGADEGLMIGVEPGSRPSSIVSQEDTLARLSSNDVATTADEISSVNMGTDGMWKY
>TraesTSP7B01G519100.1 pep chromosome:PGSBv2.0:7B:723131889:723133498:-1 gene:TraesTSP7B01G519100 transcript:TraesTSP7B01G519100.1 gene_biotype:protein_coding transcript_biotype:protein_coding
MADHLQVQQKQLVLPPGFRFHPTDEEIIKFYVVPKVLDEAFVAAAIEDVNLNKYEPWELPEKAKMGEKEWYFYSRKDRKYPTGIRTNRATEAGYWKATGKDKEIFHPPFTLIGMKKTLVFYKGRAPRGEKTNWIMHEYRLESSKKLTSNPSTTTRTVTRTNMASKWVVCRIFHKSTGLKKMVTLSYDMPMYTGAEHQQGFVDLDTLPPLMEYDMSSTCAHAPLFPGASSYQLHDVGAGSSMMGSVALPMMNYHYIRNNHHHQMMANPTLPLPLYQHQQQHQQMMMHMGADQGLMVEAQPESGLASMLSQEDAVAGLRNNYPGNTAATAVGETSPMNMGMDDIWRN
>TraesTSP7A01G162300.1 pep chromosome:PGSBv2.0:7A:108244991:108246171:-1 gene:TraesTSP7A01G162300 transcript:TraesTSP7A01G162300.1 gene_biotype:protein_coding transcript_biotype:protein_coding
MADHLQVQRQQLKFPQGFRFHPTDVEIITSYLVPKVLNKAFDPIAVGEVDLNKCEPWELPEKAKMGEKEWYFFSQKDRKYPTGIRTNRATTAGYWKATGKDKEIFHHATTSLIGMKKTLVFYKGRAPRGEKTNWVMHEYRLESGKQGTPSLPIDITTATAINASSKEEYVVCRIFHKSTGLKKVVMSSYAIPMPMSMGGEEQHGFLESGTLPPFMGYGASSSLVPPSSLPASSSYQLHDTGARSSMMGTAVLLMMNDRYFGNHHYQNMATPPRPLVSFYHHDHQQQQQQQQHMIQMPMQMQIGADEGLMIGVEPGSGPSSIVSQEDTLARLSSNDVATTAEEISSVNMGTDGMWKY
>TraesTSP7B01G106000.1 pep chromosome:PGSBv2.0:7B:111039556:111040640:1 gene:TraesTSP7B01G106000 transcript:TraesTSP7B01G106000.1 gene_biotype:protein_coding transcript_biotype:protein_coding
MAVHLQVQQQKHLNLPAGFRFHPTDLEIITFYLVRKVLKKPFDVIVIEEVDLNKCEPWDLPNNVNMGEKDQYFFSKKDLKYPTGVRTNRATNAGYWKATGKDKEIVHPPTMSLIGMKKTLVFYKGRAPRGEKTNWIMHEYRLEMGKQHTPDLPTDIVRAASINGSSKEEYVVCRIFHKSTGLKKVVMPSYSIPIPMSMGAEQQQGFLESNTLAPLMDYDVPSSLAPLPPLPATSLYQMHNFGAGSSMMGSAVLPMMNNQYFENHRHQMMVAPPQSSMSFYNNQQQQMMHMSAEQGFMVGVDPGSGTSSIVSHEDVLTGTSNNI

[truncated: 3 more sheets: T. turgidum, T. urartu, Z. maya]
