# Supplementary material for: Insights into Four NAC Transcription Factors Involved in Grain Development and in Response to Moderate Heat in the Triticeae Tribe
Source: Int J Mol Sci. 2022 Oct 2;23(19):11672. doi: 10.3390/ijms231911672 (PMC9570169; doi:10.3390/ijms231911672)
Supplement: Supplementary file 1 [file ijms-23-11672-s001.zip › Table S3.xlsx]

## Sheet: fimo
Table S3. Research, in GNAC orthologs, of the conserved motifs in protein sequences of the four bread wheat TaGNAC. This analysis was performed using the TOMTOM tool on the MEME suite platform. The research was performed on 14 species (Aegilops tauschii, Brachypodium distachyon, Hordeum vulgare, Oryza sativa, Panicum hallii, Sorghum bicolor, Sesamum indicum, Setaria italica, Triticum dicoccoides,…
motif_id	motif_alt_id	sequence_name	start	stop	strand	score	p-value	q-value	matched_sequence
KKVVMPSYSMPMPMSMGAEQQQGFLESDTLPPLMDYDMSSSLAPPPLLPAASSYQLHDFGAGSSMMGS	MEME-19	TsGNAC4_TraesTSP7B01G106000.1	183	250	+	232.878	3.58e-74	6.3e-70	KKVVMPSYSIPIPMSMGAEQQQGFLESNTLAPLMDYDVPSSLAPLPPLPATSLYQMHNFGAGSSMMGS
KKVVMPSYSMPMPMSMGAEQQQGFLESDTLPPLMDYDMSSSLAPPPLLPAASSYQLHDFGAGSSMMGS	MEME-19	TaGNAC2_TraesCS7D03G0344500.1	182	249	+	230.027	9.75e-73	8.59e-69	KKVVMSSYAIPMPMSMGAEEQHGFLESGTLPPFMGYGASSSLVPPSSLPASSSYQLHDAGARSSMMGS
KKVVMPSYSMPMPMSMGAEQQQGFLESDTLPPLMDYDMSSSLAPPPLLPAASSYQLHDFGAGSSMMGS	MEME-19	AtaGNAC2_AET7Gv20384200.1	182	249	+	229.351	2.04e-72	1.09e-68	KKVVMSSYAIPMPMSMGAEEQHGFLESGTLPPFMGYGASSSLVPPSSLPASSLYQLHDAGARSSMMGS
KKVVMPSYSMPMPMSMGAEQQQGFLESDTLPPLMDYDMSSSLAPPPLLPAASSYQLHDFGAGSSMMGS	MEME-19	TaGNAC4_TraesCS7D03G0438700.1	184	251	+	228.797	3.71e-72	1.09e-68	KKVVMPSYSMPIPMSMGEEQQQGFLESNTLAPLMDYDVPSSLAPLPPLPAASLYQMHNFGAGASMMGS
KKVVMPSYSMPMPMSMGAEQQQGFLESDTLPPLMDYDMSSSLAPPPLLPAASSYQLHDFGAGSSMMGS	MEME-19	TsGNAC4_TraesTSP7D01G219300.1	184	251	+	228.797	3.71e-72	1.09e-68	KKVVMPSYSMPIPMSMGEEQQQGFLESNTLAPLMDYDVPSSLAPLPPLPAASLYQMHNFGAGASMMGS
KKVVMPSYSMPMPMSMGAEQQQGFLESDTLPPLMDYDMSSSLAPPPLLPAASSYQLHDFGAGSSMMGS	MEME-19	AtaGNAC4_AET7Gv20495800.1	184	251	+	228.797	3.71e-72	1.09e-68	KKVVMPSYSMPIPMSMGEEQQQGFLESNTLAPLMDYDVPSSLAPLPPLPAASLYQMHNFGAGASMMGS
KKVVMPSYSMPMPMSMGAEQQQGFLESDTLPPLMDYDMSSSLAPPPLLPAASSYQLHDFGAGSSMMGS	MEME-19	TdGNAC2_TRIDC7AG018700.1	182	249	+	227.446	1.53e-71	2.69e-68	KKVVMSSYAIPMPMSMGGEEQHGFLESGTLPPFMGYGASSSLVPPSSLPASSSYQLHDTGARSSMMGT
KKVVMPSYSMPMPMSMGAEQQQGFLESDTLPPLMDYDMSSSLAPPPLLPAASSYQLHDFGAGSSMMGS	MEME-19	TaGNAC2_TraesCS7A03G0355900.1	182	249	+	227.446	1.53e-71	2.69e-68	KKVVMSSYAIPMPMSMGGEEQHGFLESGTLPPFMGYGASSSLVPPSSLPASSSYQLHDTGARSSMMGT
KKVVMPSYSMPMPMSMGAEQQQGFLESDTLPPLMDYDMSSSLAPPPLLPAASSYQLHDFGAGSSMMGS	MEME-19	TtGNAC2_TRITD7Av1G047760.4	182	249	+	227.446	1.53e-71	2.69e-68	KKVVMSSYAIPMPMSMGGEEQHGFLESGTLPPFMGYGASSSLVPPSSLPASSSYQLHDTGARSSMMGT
KKVVMPSYSMPMPMSMGAEQQQGFLESDTLPPLMDYDMSSSLAPPPLLPAASSYQLHDFGAGSSMMGS	MEME-19	TsGNAC2_TraesTSP7A01G162300.1	182	249	+	227.446	1.53e-71	2.69e-68	KKVVMSSYAIPMPMSMGGEEQHGFLESGTLPPFMGYGASSSLVPPSSLPASSSYQLHDTGARSSMMGT
KKVVMPSYSMPMPMSMGAEQQQGFLESDTLPPLMDYDMSSSLAPPPLLPAASSYQLHDFGAGSSMMGS	MEME-19	TuGNAC4_TRIUR3_01582-P1	184	251	+	226	6.55e-71	1.05e-67	RKVVMPSYSMPIPMSMGVEQQQGFLESNTLAPLMDYDVPSSLAPLSSLPAASLYQMHNFGAESSMMGS
KKVVMPSYSMPMPMSMGAEQQQGFLESDTLPPLMDYDMSSSLAPPPLLPAASSYQLHDFGAGSSMMGS	MEME-19	TtGNAC4_TRITD7Bv1G041740.1	183	250	+	225.095	1.58e-70	2.15e-67	KKVVTPSYSIPIPMSMGAEQQQGFLESNTLAPLMDYDVPSSLEPLSPLPATSLYQMHNFGAGSSMMGS
KKVVMPSYSMPMPMSMGAEQQQGFLESDTLPPLMDYDMSSSLAPPPLLPAASSYQLHDFGAGSSMMGS	MEME-19	TaGNAC4_TraesCS7B03G0262200.1	183	250	+	225.095	1.58e-70	2.15e-67	KKVVTPSYSIPIPMSMGAEQQQGFLESNTLAPLMDYDVPSSLEPLSPLPATSLYQMHNFGAGSSMMGS
KKVVMPSYSMPMPMSMGAEQQQGFLESDTLPPLMDYDMSSSLAPPPLLPAASSYQLHDFGAGSSMMGS	MEME-19	TsGNAC4_TraesTSP7A01G221900.1	184	251	+	222.338	2.06e-69	2.6e-66	RKVVMPSYSMPIPMSMGVEQQQGFLESNTLAPLMDYDVPSSLAPLSPLPAASLYQMHNFGAESSIMGS
KKVVMPSYSMPMPMSMGAEQQQGFLESDTLPPLMDYDMSSSLAPPPLLPAASSYQLHDFGAGSSMMGS	MEME-19	TtGNAC4_TRITD7Av1G065380.1	158	225	+	222.122	2.5e-69	2.94e-66	RKVVMPSYSMPIPMSMGVEQQQGFLESNTLAPLMDYDVPSSLAPLSSLPAASLYQMHNFGAESSIMGS
KKVVMPSYSMPMPMSMGAEQQQGFLESDTLPPLMDYDMSSSLAPPPLLPAASSYQLHDFGAGSSMMGS	MEME-19	TaGNAC4_TraesCS7A03G0453500.1	184	251	+	221.405	4.73e-69	5.21e-66	RKVVMPSYSMPIPMSMGVEQQQGFLESNTLAPLMDYDVPSSLAPLSSLPAASLYQMHNFGAESFIMGS
KKVVMPSYSMPMPMSMGAEQQQGFLESDTLPPLMDYDMSSSLAPPPLLPAASSYQLHDFGAGSSMMGS	MEME-19	TsGNAC2_TraesTSP7D01G173400.1	182	249	+	219.351	2.76e-68	2.86e-65	KKVVMSSYAIPMPMSMGAEEQHGFLESGTLPPFMGYGASSSLVPPSSLPASSSYQLHDAGARSLMMGS
KKVVMPSYSMPMPMSMGAEQQQGFLESDTLPPLMDYDMSSSLAPPPLLPAASSYQLHDFGAGSSMMGS	MEME-19	TdGNAC4_TRIDC7BG014950.1	183	250	+	217.135	1.7e-67	1.62e-64	KKVVMPSYSIPIPMSMGAEQQQCFLESNTLAPLMDYDVPSSLAPLPPLPATSLYQMQNFGAGSSMMGS
KKVVMPSYSMPMPMSMGAEQQQGFLESDTLPPLMDYDMSSSLAPPPLLPAASSYQLHDFGAGSSMMGS	MEME-19	TsGNAC1_TraesTSP7B01G519100.1	177	244	+	217.041	1.83e-67	1.62e-64	GLKKMVTLSYDMPMYTGAEHQQGFVDLDTLPPLMEYDMSSTCAHAPLFPGASSYQLHDVGAGSSMMGS
KKVVMPSYSMPMPMSMGAEQQQGFLESDTLPPLMDYDMSSSLAPPPLLPAASSYQLHDFGAGSSMMGS	MEME-19	TtGNAC1_TRITD7Bv1G233820.1	212	279	+	217.041	1.83e-67	1.62e-64	GLKKMVTLSYDMPMYTGAEHQQGFVDLDTLPPLMEYDMSSTCAHAPLFPGASSYQLHDVGAGSSMMGS
KKVVMPSYSMPMPMSMGAEQQQGFLESDTLPPLMDYDMSSSLAPPPLLPAASSYQLHDFGAGSSMMGS	MEME-19	TmGNAC2_sequenced	183	250	+	216.432	2.97e-67	2.38e-64	RKVVMPPYSMPIPMSMGVEQQQGFLESNTLAPLMDYDVPSSLAPLPPLPAASLYQMHNFGAESSMMGS
KKVVMPSYSMPMPMSMGAEQQQGFLESDTLPPLMDYDMSSSLAPPPLLPAASSYQLHDFGAGSSMMGS	MEME-19	TmGNAC4_sequenced	184	251	+	216.432	2.97e-67	2.38e-64	RKVVMPPYSMPIPMSMGVEQQQGFLESNTLAPLMDYDVPSSLAPLPPLPAASLYQMHNFGAESSMMGS
KKVVMPSYSMPMPMSMGAEQQQGFLESDTLPPLMDYDMSSSLAPPPLLPAASSYQLHDFGAGSSMMGS	MEME-19	TuGNAC2_TRIUR3_25136-P1	182	249	+	215.73	5.16e-67	3.95e-64	KKVVMSSYAIPMPMSMGGEEQHGFLESGTLPAFMGYGASSSLVPPSSLPASSSYQLHDTGARSSMMGT
KKVVMPSYSMPMPMSMGAEQQQGFLESDTLPPLMDYDMSSSLAPPPLLPAASSYQLHDFGAGSSMMGS	MEME-19	TaGNAC1_TraesCS7B03G1341000.2	177	244	+	215.189	7.84e-67	5.76e-64	RLKKMVTLSYDMPMYTGAEHQQGFVDLDTLPPLMEYDMSSTCVHAPLFPGASSYQLHDVGAGSSMMGS
KKVVMPSYSMPMPMSMGAEQQQGFLESDTLPPLMDYDMSSSLAPPPLLPAASSYQLHDFGAGSSMMGS	MEME-19	TtGNAC2_TRITD7Bv1G021580.1	182	249	+	214.189	1.68e-66	1.1e-63	KKVVVSSYAIPMSMPMGAEEQHAFHESGTLPPFMGYGASSSLVPPSSVPTSSSYQLHDVGARSSMMGS
KKVVMPSYSMPMPMSMGAEQQQGFLESDTLPPLMDYDMSSSLAPPPLLPAASSYQLHDFGAGSSMMGS	MEME-19	TdGNAC2_TRIDC7BG008180.1	182	249	+	214.189	1.68e-66	1.1e-63	KKVVVSSYAIPMSMPMGAEEQHAFHESGTLPPFMGYGASSSLVPPSSVPTSSSYQLHDVGARSSMMGS
KKVVMPSYSMPMPMSMGAEQQQGFLESDTLPPLMDYDMSSSLAPPPLLPAASSYQLHDFGAGSSMMGS	MEME-19	TaGNAC2_TraesCS7B03G0151400.1	182	249	+	214.189	1.68e-66	1.1e-63	KKVVVSSYAIPMSMPMGAEEQHAFHESGTLPPFMGYGASSSLVPPSSVPTSSSYQLHDVGARSSMMGS
KKVVMPSYSMPMPMSMGAEQQQGFLESDTLPPLMDYDMSSSLAPPPLLPAASSYQLHDFGAGSSMMGS	MEME-19	TmGNAC1_sequenced	200	267	+	212.365	6.52e-66	3.73e-63	GLKKMVTPSYDMPMYTGAEHQQGFVNLDTLPPLMEYDMSSTCAHAPLFPGASSYKSHDVGAGSSMMGS
KKVVMPSYSMPMPMSMGAEQQQGFLESDTLPPLMDYDMSSSLAPPPLLPAASSYQLHDFGAGSSMMGS	MEME-19	TuGNAC1_TRIUR3_00447-P1	179	246	+	212.27	6.99e-66	3.73e-63	GLKKMVTPSYDMPMYTGAEHQQGFVDLDTLPPLMEYDMSSTCAHAPLFPGASSYKSHDVGTGSSMMGS
KKVVMPSYSMPMPMSMGAEQQQGFLESDTLPPLMDYDMSSSLAPPPLLPAASSYQLHDFGAGSSMMGS	MEME-19	TtGNAC1_TRITD7Av1G279920.2	212	279	+	212.27	6.99e-66	3.73e-63	GLKKMVTPSYDMPMYTGAEHQQGFVDLDTLPPLMEYDMSSTCAHAPLFPGASSYKSHDVGTGSSMMGS
KKVVMPSYSMPMPMSMGAEQQQGFLESDTLPPLMDYDMSSSLAPPPLLPAASSYQLHDFGAGSSMMGS	MEME-19	TsGNAC1_TraesTSP7A01G615000.1	212	279	+	212.27	6.99e-66	3.73e-63	GLKKMVTPSYDMPMYTGAEHQQGFVDLDTLPPLMEYDMSSTCAHAPLFPGASSYKSHDVGTGSSMMGS
KKVVMPSYSMPMPMSMGAEQQQGFLESDTLPPLMDYDMSSSLAPPPLLPAASSYQLHDFGAGSSMMGS	MEME-19	TaGNAC1_TraesCS7A03G1388600.1	212	279	+	212.27	6.99e-66	3.73e-63	GLKKMVTPSYDMPMYTGAEHQQGFVDLDTLPPLMEYDMSSTCAHAPLFPGASSYKSHDVGTGSSMMGS
KKVVMPSYSMPMPMSMGAEQQQGFLESDTLPPLMDYDMSSSLAPPPLLPAASSYQLHDFGAGSSMMGS	MEME-19	TdGNAC1_TRIDC7AG078490.1	223	290	+	212.27	6.99e-66	3.73e-63	GLKKMVTPSYDMPMYTGAEHQQGFVDLDTLPPLMEYDMSSTCAHAPLFPGASSYKSHDVGTGSSMMGS
KKVVMPSYSMPMPMSMGAEQQQGFLESDTLPPLMDYDMSSSLAPPPLLPAASSYQLHDFGAGSSMMGS	MEME-19	TsGNAC2_TraesTSP7B01G058400.1	182	249	+	212.203	7.34e-66	3.81e-63	KKVVVSSYAIPMSMPMGVEEQHAFHESGTLPPFMGYGASSSLVPPSSVPTSSSYQLHDVGARSSMMGS
KKVVMPSYSMPMPMSMGAEQQQGFLESDTLPPLMDYDMSSSLAPPPLLPAASSYQLHDFGAGSSMMGS	MEME-19	TdGNAC4_TRIDC7AG024270.1	184	251	+	209.581	4.77e-65	2.4e-62	RKVVMPSYSMPIPNSMGVEQQQGFLESNTLAPLMDYDVPSSLAPLSPLPAASLYQMHNFGAESSIMGS
KKVVMPSYSMPMPMSMGAEQQQGFLESDTLPPLMDYDMSSSLAPPPLLPAASSYQLHDFGAGSSMMGS	MEME-19	TaGNAC1_TraesCS7D03G1305700.2	196	263	+	208.554	9.71e-65	4.51e-62	GLKKMVTPSYNMPMYTGAEHQQAFVDLDTLPPLMEYDMSSTCAHAPLFPGASSYKSHDVGTGSSMMGS
KKVVMPSYSMPMPMSMGAEQQQGFLESDTLPPLMDYDMSSSLAPPPLLPAASSYQLHDFGAGSSMMGS	MEME-19	TsGNAC1_TraesTSP7D01G613400.1	196	263	+	208.554	9.71e-65	4.51e-62	GLKKMVTPSYNMPMYTGAEHQQAFVDLDTLPPLMEYDMSSTCAHAPLFPGASSYKSHDVGTGSSMMGS
KKVVMPSYSMPMPMSMGAEQQQGFLESDTLPPLMDYDMSSSLAPPPLLPAASSYQLHDFGAGSSMMGS	MEME-19	AtaGNAC1_AET7Gv21361600.6	218	285	+	208.554	9.71e-65	4.51e-62	GLKKMVTPSYNMPMYTGAEHQQAFVDLDTLPPLMEYDMSSTCAHAPLFPGASSYKSHDVGTGSSMMGS
KKVVMPSYSMPMPMSMGAEQQQGFLESDTLPPLMDYDMSSSLAPPPLLPAASSYQLHDFGAGSSMMGS	MEME-19	TdGNAC3_TRIDC5AG038530.2	183	250	+	176.432	1.26e-56	5.3e-54	KKVVTPSYAMHMPMFIGGEQQQGSLNSCTFPPPMDYGASLSLAPPLFLSEDSSYQLHAARVGLAMTGS
KKVVMPSYSMPMPMSMGAEQQQGFLESDTLPPLMDYDMSSSLAPPPLLPAASSYQLHDFGAGSSMMGS	MEME-19	TaGNAC3_TraesCS5A03G0615000.2	183	250	+	176.432	1.26e-56	5.3e-54	KKVVTPSYAMHMPMFIGGEQQQGSLNSCTFPPPMDYGASLSLAPPLFLSEDSSYQLHAARVGLAMTGS
KKVVMPSYSMPMPMSMGAEQQQGFLESDTLPPLMDYDMSSSLAPPPLLPAASSYQLHDFGAGSSMMGS	MEME-19	TsGNAC3_TraesTSP5A01G257700.1	183	250	+	176.432	1.26e-56	5.3e-54	KKVVTPSYAMHMPMFIGGEQQQGSLNSCTFPPPMDYGASLSLAPPLFLSEDSSYQLHAARVGLAMTGS
KKVVMPSYSMPMPMSMGAEQQQGFLESDTLPPLMDYDMSSSLAPPPLLPAASSYQLHDFGAGSSMMGS	MEME-19	TtGNAC3_TRITD5Av1G150900.1	183	250	+	176.432	1.26e-56	5.3e-54	KKVVTPSYAMHMPMFIGGEQQQGSLNSCTFPPPMDYGASLSLAPPLFLSEDSSYQLHAARVGLAMTGS
KKVVMPSYSMPMPMSMGAEQQQGFLESDTLPPLMDYDMSSSLAPPPLLPAASSYQLHDFGAGSSMMGS	MEME-19	AtaGNAC3_AET5Gv20580000.2	168	235	+	174.162	4e-56	1.64e-53	KKVVTPSYAMHMPMSTGGEQQHGSLNSCTFPPPMDYDASLSLAPPLFRSEDSSYQLHAARVGLSMTGS
KKVVMPSYSMPMPMSMGAEQQQGFLESDTLPPLMDYDMSSSLAPPPLLPAASSYQLHDFGAGSSMMGS	MEME-19	HvGNAC1_HORVU7Hr1G122680.1	203	270	+	170.554	2.42e-55	9.68e-53	GLKKMVMPSYDMPMSMAAEHQHDFVGLDTLPPLMDYDMSSTLAHPPLFPGATSYQLHNVESGSSMMGS
KKVVMPSYSMPMPMSMGAEQQQGFLESDTLPPLMDYDMSSSLAPPPLLPAASSYQLHDFGAGSSMMGS	MEME-19	HvGNAC2_HvGNAC3_HORVU7Hr1G031260.1	182	249	+	-0.0135135	3.86e-28	1.51e-25	KKVVMSSYAIPMPMSMGAAQQHGFLESGALPSLMGYGTSSSSPAPPSLLPAASSYQLHNVGVSSSMMG
KKVVMPSYSMPMPMSMGAEQQQGFLESDTLPPLMDYDMSSSLAPPPLLPAASSYQLHDFGAGSSMMGS	MEME-19	HvGNAC2_HvGNAC3_HORVU7Hr1G031260.1	183	250	+	-129.824	1.72e-14	6.61e-12	KVVMSSYAIPMPMSMGAAQQHGFLESGALPSLMGYGTSSSSPAPPSLLPAASSYQLHNVGVSSSMMGS
KKVVMPSYSMPMPMSMGAEQQQGFLESDTLPPLMDYDMSSSLAPPPLLPAASSYQLHDFGAGSSMMGS	MEME-19	HvGNAC4_HORVU7Hr1G039700.1	180	247	+	-137.027	7.24e-14	2.71e-11	KSTGLKKVRMPSYVMSMGAEQQHDFFESNTFAPLMNYSTSSSSPLPPLSEGSLYQMHNIGVGSSMMGS
KKVVMPSYSMPMPMSMGAEQQQGFLESDTLPPLMDYDMSSSLAPPPLLPAASSYQLHDFGAGSSMMGS	MEME-19	TuGNAC3_TRIUR3_11787-P1	348	415	+	-143.608	2.61e-13	9.59e-11	KKVVTPSYAMHMPMFIGGEQQQGSLNSYSSYQLHAARVGLAMTGSLVLPMVNNPHHEMMGGNPMVSYQ
KKVVMPSYSMPMPMSMGAEQQQGFLESDTLPPLMDYDMSSSLAPPPLLPAASSYQLHDFGAGSSMMGS	MEME-19	HvGNAC4_HORVU7Hr1G039700.1	181	248	+	-163.459	1.07e-11	3.85e-09	STGLKKVRMPSYVMSMGAEQQHDFFESNTFAPLMNYSTSSSSPLPPLSEGSLYQMHNIGVGSSMMGSD
# FIMO (Find Individual Motif Occurrences): Version 5.4.1 compiled on Aug 25 2021 at 17:37:39
# The format of this file is described at https://meme-suite.org/meme/doc/fimo-output-format.html.
# fimo --oc . --verbosity 1 --thresh 1.0E-4 motifs.meme 64_NAC_orthologues_Prot.fas
