# Supplementary material for: Insights into Four NAC Transcription Factors Involved in Grain Development and in Response to Moderate Heat in the Triticeae Tribe
Source: Int J Mol Sci. 2022 Oct 2;23(19):11672. doi: 10.3390/ijms231911672 (PMC9570169; doi:10.3390/ijms231911672)
Supplement: Supplementary file 1 [file ijms-23-11672-s001.zip › Table S4.xlsx]

## Sheet: .
Table S4. Identification of known consensus sequences in conserved motifs of GNACs promoters. This analysis was performed using the TOMTOM tool on the MEME suite platform.
MOTIF1
Name	REM1 (REM1)	RVE1 (RVE1)	CCA1 (CCA1)
Database	ArabidopsisPBM_20140210	ArabidopsisPBM_20140210	ArabidopsisPBM_20140210
p-value	0.0579	0.0709	0.0755
E-value	6.54	8.02	8.53
q-value	1	1	1
Overlap	8	8	8
Offset	-27	-44	-44
Orientation	Reverse Complement	Reverse Complement	Reverse Complement
MOTIF2
Name	RAP2.6_2 (RAP2.6_2)	DEAR4_2 (DEAR4_2)	PIF4 (PIF4)	ORA47_2 (ORA47_2)	WRKY18 (WRKY18)	PIF5 (PIF5)	RAP2.6 (RAP2.6)	RAP2.3 (RAP2.3)	RRTF1 (RRTF1)	MYC2 (MYC2)	DDF1 (DDF1)	WOX13 (WOX13)	WOX13_2 (WOX13_2)	MYB55_2 (MYB55_2)	ATHB12 (ATHB12)
Database	ArabidopsisPBM_20140210	ArabidopsisPBM_20140210	ArabidopsisPBM_20140210	ArabidopsisPBM_20140210	ArabidopsisPBM_20140210	ArabidopsisPBM_20140210	ArabidopsisPBM_20140210	ArabidopsisPBM_20140210	ArabidopsisPBM_20140210	ArabidopsisPBM_20140210	ArabidopsisPBM_20140210	ArabidopsisPBM_20140210	ArabidopsisPBM_20140210	ArabidopsisPBM_20140210	ArabidopsisPBM_20140210
p-value	0.0288	0.0444	0.0466	0.0466	0.0489	0.0539	0.0539	0.0593	0.0593	0.0689	0.0689	0.0313	0.0334	0.0483	0.081
E-value	3.25	5.02	5.27	5.27	5.53	6.09	6.09	6.71	6.71	7.79	7.79	3.53	3.78	5.46	9.16
q-value	1	1	1	1	1	1	1	1	1	1	1	1	1	1	1
Overlap	8	8	8	8	8	8	8	8	8	8	8	8	8	8	8
Offset	-60	-27	-33	-27	-20	-33	-27	-27	-27	-33	-65	-29	-30	-48	-59
Orientation	Reverse Complement	Reverse Complement	Normal	Reverse Complement	Normal	Normal	Reverse Complement	Reverse Complement	Reverse Complement	Normal	Reverse Complement	Normal	Normal	Normal	Reverse Complement
MOTIF3
Name	ARR14 (ARR14)	ARR11 (ARR11)	ATHB12 (ATHB12)	YAB5 (YAB5)	AHL12 (AHL12)	AHL20_3ary (AHL20_3ary)	AHL25_3ary (AHL25_3ary)	AHL25_2 (AHL25_2)	AHL12_2 (AHL12_2)	AHL20_2 (AHL20_2)	AHL20 (AHL20)	AHL25 (AHL25)	AHL12_3ary (AHL12_3ary)	DAG2 (DAG2)	ICU4 (ICU4)	CCA1_2 (CCA1_2)	KAN1 (KAN1)	ATHB51 (ATHB51)	RVE1_2 (RVE1_2)
Database	ArabidopsisPBM_20140210	ArabidopsisPBM_20140210	ArabidopsisPBM_20140210	ArabidopsisPBM_20140210	ArabidopsisPBM_20140210	ArabidopsisPBM_20140210	ArabidopsisPBM_20140210	ArabidopsisPBM_20140210	ArabidopsisPBM_20140210	ArabidopsisPBM_20140210	ArabidopsisPBM_20140210	ArabidopsisPBM_20140210	ArabidopsisPBM_20140210	ArabidopsisPBM_20140210	ArabidopsisPBM_20140210	ArabidopsisPBM_20140210	ArabidopsisPBM_20140210	ArabidopsisPBM_20140210	ArabidopsisPBM_20140210
p-value	0.00715	0.00774	0.0203	0.0203	0.0216	0.0216	0.0216	0.0262	0.0342	0.0397	0.0462	0.0462	0.0496	0.0531	0.0531	0.0605	0.0646	0.0733	0.0782
E-value	0.807	0.875	2.29	2.29	2.44	2.44	2.44	2.96	3.87	4.49	5.22	5.22	5.6	6	6	6.84	7.3	8.29	8.84
q-value	0.496	0.496	0.496	0.496	0.496	0.496	0.496	0.496	0.496	0.496	0.496	0.496	0.496	0.496	0.496	0.542	0.555	0.606	0.622
Overlap	8	8	8	8	8	8	8	8	8	8	8	8	8	8	8	8	8	8	8
Offset	-73	-72	-5	-5	-4	-3	-5	-3	-3	-5	-3	-4	-5	-1	-4	-73	-73	-4	-72
Orientation	Normal	Normal	Normal	Normal	Normal	Normal	Reverse Complement	Normal	Normal	Normal	Normal	Normal	Normal	Normal	Normal	Normal	Normal	Reverse Complement	Reverse Complement
MOTIF4
Name	HSFC1 (HSFC1)	HSFB2A_2 (HSFB2A_2)	bZIP60_2 (bZIP60_2)	TOE1 (TOE1)	TOE2 (TOE2)
Database	ArabidopsisPBM_20140210	ArabidopsisPBM_20140210	ArabidopsisPBM_20140210	ArabidopsisPBM_20140210	ArabidopsisPBM_20140210
p-value	0.00174	0.00284	0.0184	0.0324	0.0344
E-value	0.197	0.321	2.08	3.66	3.89
q-value	0.159	0.159	0.822	0.987	0.987
Overlap	8	8	8	8	8
Offset	-24	-24	-6	-23	-23
Orientation	Normal	Normal	Reverse Complement	Reverse Complement	Reverse Complement
MOTIF5
Name	LBD16 (LBD16)	ETT (ETT)	ATERF1_2 (ATERF1_2)
Database	ArabidopsisPBM_20140210	ArabidopsisPBM_20140210	ArabidopsisPBM_20140210
p-value	0.0134	0.0319	0.0479
E-value	1.52	3.6	5.42
q-value	1	1	1
Overlap	8	8	8
Offset	-67	-67	-67
Orientation	Normal	Normal	Normal
MOTIF6
Name	WOX13 (WOX13)	ATHB12 (ATHB12)	YAB1 (YAB1)	DAG2 (DAG2)	GATA12 (GATA12)	REM1 (REM1)	ATHB51 (ATHB51)	ICU4 (ICU4)	MYB111_2 (MYB111_2)	RVE1_2 (RVE1_2)	STY1_2 (STY1_2)	ARR11 (ARR11)	AHL12_2 (AHL12_2)	STY1_2 (STY1_2)	WOX13 (WOX13)	ZAT2 (ZAT2)	MYB46_2 (MYB46_2)	MYB55_2 (MYB55_2)
Database	ArabidopsisPBM_20140210	ArabidopsisPBM_20140210	ArabidopsisPBM_20140210	ArabidopsisPBM_20140210	ArabidopsisPBM_20140210	ArabidopsisPBM_20140210	ArabidopsisPBM_20140210	ArabidopsisPBM_20140210	ArabidopsisPBM_20140210	ArabidopsisPBM_20140210	ArabidopsisPBM_20140210	ArabidopsisPBM_20140210	ArabidopsisPBM_20140210	ArabidopsisPBM_20140210	ArabidopsisPBM_20140210	ArabidopsisPBM_20140210	ArabidopsisPBM_20140210	ArabidopsisPBM_20140210
p-value	0.000515	0.0189	0.0237	0.0332	0.0377	0.0391	0.0391	0.0437	0.0484	0.0484	0.05	0.0801	0.0831	0.0294	0.0294	0.0319	0.0392	0.0454
E-value	0.0582	2.13	2.68	3.76	4.26	4.42	4.42	4.94	5.47	5.47	5.65	9.06	9.39	3.32	3.32	3.61	4.43	5.14
q-value	0.115	0.862	0.862	0.862	0.862	0.862	0.862	0.862	0.862	0.862	0.862	0.992	0.992	1	1	1	1	1
Overlap	8	8	8	8	8	8	8	8	8	8	8	8	8	8	8	8	8	8
Offset	-46	-48	-49	-61	-37	-42	-20	-21	-7	-21	-28	-33	-22	-20	-43	-20	-17	-17
Orientation	Normal	Reverse Complement	Normal	Normal	Normal	Normal	Reverse Complement	Reverse Complement	Normal	Normal	Normal	Normal	Normal	Normal	Reverse Complement	Normal	Normal	Reverse Complement
	Show logo download options	Show logo download options	Show logo download options	Show logo download options	Show logo download options	Show logo download options	Show logo download options	Show logo download options	Show logo download options	Show logo download options	Show logo download options	Show logo download options	Show logo download options	Show logo download options	Show logo download options	Show logo download options	Show logo download options	Show logo download options
MOTIF7
Name	AHL20_2 (AHL20_2)	AHL25 (AHL25)	STY1_2 (STY1_2)	HSFC1_2 (HSFC1_2)	PIF4 (PIF4)	AHL25_3ary (AHL25_3ary)	WOX13_2 (WOX13_2)	TOE1_3ary (TOE1_3ary)	MYC2 (MYC2)	PIF5 (PIF5)	TOE2_3ary (TOE2_3ary)	MYC4 (MYC4)
Database	ArabidopsisPBM_20140210	ArabidopsisPBM_20140210	ArabidopsisPBM_20140210	ArabidopsisPBM_20140210	ArabidopsisPBM_20140210	ArabidopsisPBM_20140210	ArabidopsisPBM_20140210	ArabidopsisPBM_20140210	ArabidopsisPBM_20140210	ArabidopsisPBM_20140210	ArabidopsisPBM_20140210	ArabidopsisPBM_20140210
p-value	0.00334	0.0136	0.0241	0.0261	0.0312	0.0343	0.0417	0.05	0.0544	0.0544	0.064	0.0798
E-value	0.378	1.54	2.72	2.95	3.53	3.88	4.71	5.65	6.15	6.15	7.23	9.01
q-value	0.708	0.708	0.708	0.708	0.708	0.708	0.708	0.708	0.708	0.708	0.745	0.84
Overlap	8	8	8	8	8	8	8	8	8	8	8	8
Offset	-40	-40	-6	-15	-3	-40	-38	-17	-3	-3	-17	-3
Orientation	Reverse Complement	Normal	Normal	Normal	Normal	Reverse Complement	Normal	Normal	Normal	Normal	Normal	Normal
MOTIF8
Name	CCA1 (CCA1)	REM1_2 (REM1_2)	RVE1 (RVE1)	GATA12 (GATA12)	MYB111 (MYB111)	MYB55 (MYB55)	HSFC1 (HSFC1)	ARR11 (ARR11)	MYB111_2 (MYB111_2)	CCA1_2 (CCA1_2)
Database	ArabidopsisPBM_20140210	ArabidopsisPBM_20140210	ArabidopsisPBM_20140210	ArabidopsisPBM_20140210	ArabidopsisPBM_20140210	ArabidopsisPBM_20140210	ArabidopsisPBM_20140210	ArabidopsisPBM_20140210	ArabidopsisPBM_20140210	ArabidopsisPBM_20140210
p-value	0.0251	0.0251	0.027	0.0392	0.0423	0.0494	0.066	0.0707	0.0808	0.0862
E-value	2.84	2.84	3.06	4.42	4.78	5.58	7.46	7.99	9.14	9.74
q-value	1	1	1	1	1	1	1	1	1	1
Overlap	8	8	8	8	8	8	8	8	8	8
Offset	-36	-25	-36	-29	-27	-26	-55	-37	-27	-36
Orientation	Normal	Normal	Normal	Normal	Normal	Reverse Complement	Normal	Reverse Complement	Normal	Reverse Complement
MOTIF9
Name	DDF1 (DDF1)	WRKY12 (WRKY12)	WRKY38 (WRKY38)	TCP16 (TCP16)	WRKY45 (WRKY45)	MYB46_2 (MYB46_2)	RAP2.3_3ary (RAP2.3_3ary)	Dof5.7_2 (Dof5.7_2)	TOE2_3ary (TOE2_3ary)
Database	ArabidopsisPBM_20140210	ArabidopsisPBM_20140210	ArabidopsisPBM_20140210	ArabidopsisPBM_20140210	ArabidopsisPBM_20140210	ArabidopsisPBM_20140210	ArabidopsisPBM_20140210	ArabidopsisPBM_20140210	ArabidopsisPBM_20140210
p-value	0.0214	0.0214	0.0214	0.0281	0.0371	0.082	0.0867	0.0172	0.0746
E-value	2.41	2.41	2.41	3.18	4.19	9.27	9.79	1.95	8.43
q-value	1	1	1	1	1	1	1	1	1
Overlap	8	8	8	8	8	8	8	8	8
Offset	-24	-28	-28	-51	-28	-68	-56	-70	-69
Orientation	Normal	Reverse Complement	Reverse Complement	Normal	Reverse Complement	Normal	Normal	Normal	Normal
MOTIF10
Name	RVE1_2 (RVE1_2)	YAB5 (YAB5)	AHL12 (AHL12)	AHL25_3ary (AHL25_3ary)	AHL20_3ary (AHL20_3ary)	GLK1_2 (GLK1_2)	AHL12_3ary (AHL12_3ary)	AHL25_2 (AHL25_2)	AHL20 (AHL20)	ICU4 (ICU4)
Database	ArabidopsisPBM_20140210	ArabidopsisPBM_20140210	ArabidopsisPBM_20140210	ArabidopsisPBM_20140210	ArabidopsisPBM_20140210	ArabidopsisPBM_20140210	ArabidopsisPBM_20140210	ArabidopsisPBM_20140210	ArabidopsisPBM_20140210	ArabidopsisPBM_20140210
p-value	0.00353	0.0139	0.0313	0.0313	0.0403	0.0438	0.056	0.0715	0.0774	0.0774
E-value	0.398	1.57	3.53	3.53	4.56	4.95	6.33	8.07	8.75	8.75
q-value	0.797	1	1	1	1	1	1	1	1	1
Overlap	8	8	8	8	8	8	8	8	8	8
Offset	-69	-30	-77	-79	-31	-90	-79	-79	-17	-77
Orientation	Reverse Complement	Normal	Normal	Normal	Normal	Reverse Complement	Normal	Normal	Normal	Reverse Complement
